# Supplementary material for: Transcriptomic and Metabolic Profiles of Apple Peels of Different Colors
Source: Plants (Basel). 2025 Oct 29;14(21):3304. doi: 10.3390/plants14213304 (PMC12610381; doi:10.3390/plants14213304)
Supplement: Supplementary file 1 [file plants-14-03304-s001.zip]

Archive with 2 entries (2 files):
- Supplementary-figures.pdf
- Supplementary-tables.xlsx
