# Supplementary material for: Transcriptomic and Metabolic Profiles of Apple Peels of Different Colors
Source: Plants (Basel). 2025 Oct 29;14(21):3304. doi: 10.3390/plants14213304 (PMC12610381; doi:10.3390/plants14213304)
Supplement: Supplementary file 1 [file plants-14-03304-s001.zip › Supplementary-tables.xlsx]

## Sheet: S1
Table S1. The RNA sequencing data profiles of apple peel samples generated in this study. The mapping ratios were obtained by aligning these RNA-Seq profiles to the reference genome of GCF_002114115.1 with the BWA algorithm (see Materials and Methods).
Sample	Total_Reads	Mapping_Ratio (%)
Mpe1	46203538	93.92
Mpe2	45569808	94.08
Mpe3	45478914	99.65
Rpe1	62818440	99.55
Rpe2	50774958	99.59
Rpe3	53550386	99.31
Ype1	48118188	98.2
Ype2	46949592	98.88
Ype3	46390138	98.86
average		98.0044

## Sheet: S2
Table S2. The expression levels (count) of 44,187 transcripts identified from the obtained RNA-Seq profiles.
isoforms.tracking_id	isoforms_class_code	isoforms_nearest_ref_id	isoforms_gene_short_name	isoforms_tss_id	isoforms_locus	isoforms_length	gene_tracking_id	gene_class_code	gene_nearest_ref_id	genes.gene_short_name	gene_tss_id	gene_locus	gene_length	cds.gene_short_name	Gene_Desc	Ype1	Ype2	Ype3	Mpe1	Mpe2	Mpe3	Rpe1	Rpe2	Rpe3
TCONS_00000001	-	-	ccmFC	TSS1	NC_018554.1:0-2273	2273	XLOC_000001	-	-	ccmFC	TSS1	NC_018554.1:0-2273	-	ccmFC	db_xref=GeneID:13630180	4.16465	18.503	13.1673	11.7795	18.477	9.78749	32.6427	27.6592	45.205
TCONS_00000003	=	unassigned_transcript_702	tRNA-Ile (CAU)	TSS2	NC_018554.1:6590-6672	82	XLOC_000002	-	-	tRNA-Ile (CAU)	TSS2	NC_018554.1:6590-6672	-			0	0	0	0	0	0	0	0	0
TCONS_00000004	=	unassigned_transcript_706	tRNA-Asp (GUC)	TSS3	NC_018554.1:36126-36200	74	XLOC_000003	-	-	tRNA-Asp (GUC)	TSS3	NC_018554.1:36126-36200	-			0	0	0	0	0	0	0	0	0
TCONS_00000006	j	unassigned_transcript_711	nad5	TSS4	NC_018554.1:41782-262083	3768	XLOC_000004	-	-	nad5	TSS4	NC_018554.1:41782-262083	-	nad5	db_xref=GeneID:13630239	15.9647	19.3841	39.5019	23.559	34.3145	33.0328	66.0816	88.7003	62.0459
TCONS_00000008	=	unassigned_transcript_708	tRNA-Phe (GAA)	TSS7	NC_018554.1:41782-262083	71	XLOC_000005	-	-	tRNA-Phe (GAA)	TSS7	NC_018554.1:41782-262083	-			0	0	0	0	0	0	0	0	0
TCONS_00000009	=	unassigned_transcript_710	tRNA-Lys (UUU)	TSS8	NC_018554.1:41782-262083	73	XLOC_000006	-	-	tRNA-Lys (UUU)	TSS8	NC_018554.1:41782-262083	-			0	0	0	0	0	0	0	0	0
TCONS_00000011	=	unassigned_transcript_713	ccmFN	TSS9	NC_018554.1:41782-262083	1764	XLOC_000007	-	-	ccmFN	TSS9	NC_018554.1:41782-262083	-	ccmFN	db_xref=GeneID:13630188	19.9903	11.4543	12.2895	10.4707	14.5177	14.6812	15.1271	7.63013	6.2046
TCONS_00000012	=	unassigned_transcript_715	tRNA-His (GUG)	TSS10	NC_018554.1:41782-262083	74	XLOC_000008	-	-	tRNA-His (GUG)	TSS10	NC_018554.1:41782-262083	-			0	0	0	0	0	0	0	0	0
TCONS_00000013	o	unassigned_transcript_711	nad5	TSS11	NC_018554.1:41782-262083	2442	XLOC_000009	-	-	nad5	TSS11	NC_018554.1:41782-262083	-	nad5	db_xref=GeneID:13630239	5.83052	15.8597	14.9229	7.43957	17.1572	13.4578	16.7194	21.9366	15.0683
TCONS_00000015	=	unassigned_transcript_717	rpl5	TSS15	NC_018554.1:41782-262083	558	XLOC_000010	-	-	rpl5	TSS15	NC_018554.1:41782-262083	-	rpl5	db_xref=GeneID:13630198	1.66586	1.76219	2.63346	1.30884	0	1.22344	7.96164	3.81507	5.31823
TCONS_00000016	=	unassigned_transcript_718	rps14	TSS16	NC_018554.1:41782-262083	216	XLOC_000011	-	-	rps14	TSS16	NC_018554.1:41782-262083	-	rps14	db_xref=GeneID:13630208	0	0	0.877819	0	0	0	0.796164	0	0
TCONS_00000017	=	unassigned_transcript_719	cob	TSS17	NC_018554.1:41782-262083	1182	XLOC_000012	-	-	cob	TSS17	NC_018554.1:41782-262083	-	cob	db_xref=GeneID:13630213	60.804	32.6006	58.8139	47.1181	52.7915	44.0437	19.1079	19.0753	18.6138
TCONS_00000018	-	-	sdh3	TSS18	NC_018554.1:41782-262083	327	XLOC_000013	-	-	sdh3	TSS18	NC_018554.1:41782-262083	-			0	0	1.75564	0	0	0	0.796164	0	0
TCONS_00000020	j	unassigned_transcript_722	nad2	TSS19	NC_018554.1:41782-262083	341	XLOC_000014	-	-	nad2	TSS19	NC_018554.1:41782-262083	-	nad2	db_xref=GeneID:13630220	1.12593	1.86595	0.877819	0	0	0	2.84869	0.953766	3.8661
TCONS_00000023	=	unassigned_transcript_729	tRNA-Met (CAU)	TSS23	NC_018554.1:41782-262083	73	XLOC_000015	-	-	tRNA-Met (CAU)	TSS23	NC_018554.1:41782-262083	-			0	0	0	0	0	0	0	0	0
TCONS_00000024	=	unassigned_transcript_730	tRNA-Gly (GCC)	TSS24	NC_018554.1:41782-262083	72	XLOC_000016	-	-	tRNA-Gly (GCC)	TSS24	NC_018554.1:41782-262083	-			0	0	0	0	0	0	0	0	0
TCONS_00000025	=	unassigned_transcript_731	tRNA-Gln (UUG)	TSS25	NC_018554.1:41782-262083	72	XLOC_000017	-	-	tRNA-Gln (UUG)	TSS25	NC_018554.1:41782-262083	-			0	0	0	0	0	0	0	0	0
TCONS_00000029	-	-	nad2	TSS26	NC_018554.1:41782-262083	573	XLOC_000018	-	-	nad2	TSS26	NC_018554.1:41782-262083	-	nad2	db_xref=GeneID:13630220	0.266134	0.0143499	0	0	7.91873	0	5.03405e-08	0.0270442	1.44945
TCONS_00000032	=	unassigned_transcript_740	18rrn	TSS27	NC_018554.1:275317-277180	1863	XLOC_000019	-	-	18rrn	TSS27	NC_018554.1:275317-277180	-			828.766	869.642	711.033	1306.22	1643.14	1435.09	4302.47	2486.47	4490.36
TCONS_00000033	=	unassigned_transcript_741	5rrn	TSS28	NC_018554.1:277844-277963	119	XLOC_000020	-	-	5rrn	TSS28	NC_018554.1:277844-277963	-			0	0	0	0	0	0	0	0	0
TCONS_00000034	=	unassigned_transcript_742	nad9	TSS29	NC_018554.1:291981-292554	573	XLOC_000021	-	-	nad9	TSS29	NC_018554.1:291981-292554	-	nad9	db_xref=GeneID:13630184	0.832931	0	0.877819	0	0	0	1.59233	2.8613	0.886372
TCONS_00000035	=	unassigned_transcript_743	tRNA-Pro (GGG)	TSS30	NC_018554.1:293317-293391	74	XLOC_000022	-	-	tRNA-Pro (GGG)	TSS30	NC_018554.1:293317-293391	-			0	0	0	0	0	0	0	0	0
TCONS_00000036	=	unassigned_transcript_744	tRNA-Trp (CCA)	TSS31	NC_018554.1:293556-293630	74	XLOC_000023	-	-	tRNA-Trp (CCA)	TSS31	NC_018554.1:293556-293630	-			0	0	0	0	0	0	0	0	0
TCONS_00000037	=	unassigned_transcript_745	tRNA-Ser (UGA)	TSS32	NC_018554.1:310399-310486	87	XLOC_000024	-	-	tRNA-Ser (UGA)	TSS32	NC_018554.1:310399-310486	-			0	0	0	0	0	0	0	0	0
TCONS_00000038	=	unassigned_transcript_746	atp6	TSS33	NC_018554.1:324428-325412	984	XLOC_000025	-	-	atp6	TSS33	NC_018554.1:324428-325412	-	atp6	db_xref=GeneID:13630235	3.33172	6.16767	2.63346	1.30884	2.63958	6.11718	11.1463	11.4452	8.86372
TCONS_00000039	=	unassigned_transcript_747	rps12	TSS34	NC_018554.1:339246-339624	378	XLOC_000026	-	-	rps12	TSS34	NC_018554.1:339246-339624	-	rps12	db_xref=GeneID:13630193	6.66345	4.40548	6.14473	6.54418	1.31979	9.78749	3.18465	2.8613	7.97735
TCONS_00000040	=	unassigned_transcript_754	rnaseH	TSS35	NC_018554.1:369468-369930	462	XLOC_000027	-	-	rnaseH	TSS35	NC_018554.1:369468-369930	-	rnaseH	db_xref=GeneID:13630214	0	0.881096	0	0	0	0	0	2.8613	0
TCONS_00000041	=	unassigned_transcript_755	cox2	TSS36	NC_018554.1:391311-392232	921	XLOC_000028	-	-	cox2	TSS36	NC_018554.1:391311-392232	-	cox2	db_xref=GeneID:13630207	14.9928	15.8597	11.4116	10.4707	15.8375	11.0109	74.0432	57.226	35.4549
TCONS_00000042	=	unassigned_transcript_756	nad4L	TSS37	NC_018554.1:395583-395886	303	XLOC_000029	-	-	nad4L	TSS37	NC_018554.1:395583-395886	-	nad4L	db_xref=GeneID:13630195	2.49879	0	0	0	0	0	0	0	0.886372
TCONS_00000043	=	unassigned_transcript_757	atp4	TSS38	NC_018554.1:396045-396642	597	XLOC_000030	-	-	atp4	TSS38	NC_018554.1:396045-396642	-	atp4	db_xref=GeneID:13630202	4.99759	6.16767	2.63346	6.54418	5.27915	3.67031	10.3501	14.3065	7.09097
TCONS_00000044	=	unassigned_transcript_703	MRV66_mgp37	TSS39	NC_018554.1:8628-9456	828	XLOC_000031	-	-	MRV66_mgp37	TSS39	NC_018554.1:8628-9456	-			0	0	0	0	0	1.22344	3.98082	2.8613	6.2046
TCONS_00000045	=	unassigned_transcript_704	cox1	TSS40	NC_018554.1:10300-11788	1488	XLOC_000032	-	-	cox1	TSS40	NC_018554.1:10300-11788	-	cox1	db_xref=GeneID:13630227	6.66345	12.3353	14.9229	24.8679	14.5177	11.0109	72.4509	80.1164	55.8414
TCONS_00000046	-	-	nad4	TSS41	NC_018554.1:24310-32797	8487	XLOC_000033	-	-	nad4	TSS41	NC_018554.1:24310-32797	-	nad4	db_xref=GeneID:13630194	54.1405	50.2225	50.0357	27.4856	40.9134	15.9047	83.5972	73.44	85.9781
TCONS_00000048	=	unassigned_transcript_707	ccmC	TSS42	NC_018554.1:41782-262083	753	XLOC_000034	-	-	ccmC	TSS42	NC_018554.1:41782-262083	-	ccmC	db_xref=GeneID:13630203	8.32931	2.64329	2.63346	11.7795	7.91873	0	7.16547	5.7226	8.86372
TCONS_00000049	=	unassigned_transcript_709	ccmB	TSS43	NC_018554.1:41782-262083	621	XLOC_000035	-	-	ccmB	TSS43	NC_018554.1:41782-262083	-	ccmB	db_xref=GeneID:13630230	1.66586	0	0	1.30884	0	1.22344	1.59233	0	0.886372
TCONS_00000050	=	unassigned_transcript_711	nad5	TSS44	NC_018554.1:41782-262083	1446	XLOC_000036	-	-	nad5	TSS44	NC_018554.1:41782-262083	-	nad5	db_xref=GeneID:13630239	4.02562	1.16015e-13	2.36056e-33	1.22875e-12	1.62057e-10	1.49641e-08	9.15955e-11	1.36766e-26	0.000160014
TCONS_00000051	=	unassigned_transcript_712	atp9	TSS45	NC_018554.1:41782-262083	282	XLOC_000037	-	-	atp9	TSS45	NC_018554.1:41782-262083	-	atp9	db_xref=GeneID:13630228	2.49879	0.881096	0.877819	1.30884	5.27915	6.11718	2.38849	1.90753	2.65912
TCONS_00000052	=	unassigned_transcript_714	tRNA-Glu (UUC)	TSS46	NC_018554.1:41782-262083	72	XLOC_000038	-	-	tRNA-Glu (UUC)	TSS46	NC_018554.1:41782-262083	-			0	0	0	0	0	0	0	0	0
TCONS_00000053	=	unassigned_transcript_720	rps12	TSS47	NC_018554.1:41782-262083	378	XLOC_000039	-	-	rps12	TSS47	NC_018554.1:41782-262083	-	rps12	db_xref=GeneID:13630186	4.16465	2.64329	6.14473	3.92651	9.23851	15.9047	6.36931	1.90753	4.43186
TCONS_00000054	=	unassigned_transcript_721	nad3	TSS48	NC_018554.1:41782-262083	357	XLOC_000040	-	-	nad3	TSS48	NC_018554.1:41782-262083	-	nad3	db_xref=GeneID:13630211	0.832931	0.881096	5.26691	3.92651	5.27915	11.0109	0	0.953766	0
TCONS_00000055	=	unassigned_transcript_723	nad6	TSS49	NC_018554.1:41782-262083	618	XLOC_000041	-	-	nad6	TSS49	NC_018554.1:41782-262083	-	nad6	db_xref=GeneID:13630199	3.33172	0.881096	0.877819	0	2.63958	3.67031	10.3501	7.63013	7.97735
TCONS_00000057	=	unassigned_transcript_725	nad7	TSS51	NC_018554.1:41782-262083	2808	XLOC_000042	-	-	nad7	TSS51	NC_018554.1:41782-262083	-	nad7	db_xref=GeneID:13630185	208.233	224.68	295.825	68.0595	58.0707	45.2671	278.657	340.495	327.958
TCONS_00000059	=	unassigned_transcript_726	rps1	TSS52	NC_018554.1:41782-262083	609	XLOC_000043	-	-	rps1	TSS52	NC_018554.1:41782-262083	-	rps1	db_xref=GeneID:13630205	1.66586	3.52438	2.63346	0	1.31979	7.34061	6.36931	0.953766	2.65912
TCONS_00000060	-	-	rps4	TSS53	NC_018554.1:41782-262083	1285	XLOC_000044	-	-	rps4	TSS53	NC_018554.1:41782-262083	-			73.2979	71.3688	109.727	23.559	18.477	23.2453	23.8849	32.4281	19.5002
TCONS_00000061	=	unassigned_transcript_727	tRNA-fMet (CAU)	TSS54	NC_018554.1:41782-262083	74	XLOC_000045	-	-	tRNA-fMet (CAU)	TSS54	NC_018554.1:41782-262083	-			0	0	0	0	0	0	0	0	0
TCONS_00000062	=	unassigned_transcript_728	26rrn	TSS55	NC_018554.1:41782-262083	3158	XLOC_000046	-	-	26rrn	TSS55	NC_018554.1:41782-262083	-			433.957	476.673	419.598	526.152	684.97	523.631	1987.22	1244.67	1489.99
TCONS_00000063	-	-	rps3	TSS56	NC_018554.1:41782-262083	83	XLOC_000047	-	-	rps3	TSS56	NC_018554.1:41782-262083	-	rps3	db_xref=GeneID:13630187	0	0	0	0	0	0	0	0	0
TCONS_00000064	=	unassigned_transcript_716	nad1	TSS57	NC_018554.1:41782-262083	593	XLOC_000048	-	-	nad1	TSS57	NC_018554.1:41782-262083	-	nad1	db_xref=GeneID:13630238	0	0	3.73595e-14	0.413448	0	0	3.10831e-18	0	2.81969e-43
TCONS_00000065	=	unassigned_transcript_732	matR	TSS58	NC_018554.1:41782-262083	1968	XLOC_000049	-	-	matR	TSS58	NC_018554.1:41782-262083	-	matR	db_xref=GeneID:13630224	2.49879	7.92987	13.1673	13.0884	18.477	14.6812	25.4772	42.9195	23.932
TCONS_00000066	=	unassigned_transcript_722	nad2	TSS59	NC_018554.1:41782-262083	922	XLOC_000050	-	-	nad2	TSS59	NC_018554.1:41782-262083	-	nad2	db_xref=GeneID:13630220	2.77259	4.28737	0	1.30884	2.45211e-19	2.44687	2.72446	1.88049	2.6618
TCONS_00000067	=	unassigned_transcript_733	tRNA-Tyr (GUA)	TSS60	NC_018554.1:41782-262083	83	XLOC_000051	-	-	tRNA-Tyr (GUA)	TSS60	NC_018554.1:41782-262083	-			0	0	0	0	0	0	0	0	0
TCONS_00000068	=	unassigned_transcript_734	tRNA-Asn (GUU)	TSS61	NC_018554.1:41782-262083	72	XLOC_000052	-	-	tRNA-Asn (GUU)	TSS61	NC_018554.1:41782-262083	-			0	0	0	0	0	0	0	0	0
TCONS_00000069	=	unassigned_transcript_735	tRNA-Cys (GCA)	TSS62	NC_018554.1:41782-262083	71	XLOC_000053	-	-	tRNA-Cys (GCA)	TSS62	NC_018554.1:41782-262083	-			0	0	0	0	0	0	0	0	0
TCONS_00000070	=	unassigned_transcript_736	rps13	TSS63	NC_018554.1:262974-263325	351	XLOC_000054	-	-	rps13	TSS63	NC_018554.1:262974-263325	-	rps13	db_xref=GeneID:13630221	0	0.881096	1.75564	1.30884	0	2.44687	0	0.953766	0
TCONS_00000071	=	unassigned_transcript_737	tRNA-Pro (UGG)	TSS64	NC_018554.1:264306-264381	75	XLOC_000055	-	-	tRNA-Pro (UGG)	TSS64	NC_018554.1:264306-264381	-			0	0	0	0	0	0	0	0	0
TCONS_00000072	=	unassigned_transcript_738	tRNA-Phe (GAA)	TSS65	NC_018554.1:264604-264678	74	XLOC_000056	-	-	tRNA-Phe (GAA)	TSS65	NC_018554.1:264604-264678	-			0	0	0	0	0	0	0	0	0
TCONS_00000073	=	unassigned_transcript_739	tRNA-Phe (GAA)	TSS66	NC_018554.1:264706-264779	73	XLOC_000057	-	-	tRNA-Phe (GAA)	TSS66	NC_018554.1:264706-264779	-			0	0	0	0	0	0	0	0	0
TCONS_00000074	=	unassigned_transcript_748	tRNA-fMet (CAU)	TSS67	NC_018554.1:350880-350954	74	XLOC_000058	-	-	tRNA-fMet (CAU)	TSS67	NC_018554.1:350880-350954	-			0	0	0	0	0	0	0	0	0
TCONS_00000075	=	unassigned_transcript_749	26rrn	TSS68	NC_018554.1:351033-354155	3122	XLOC_000059	-	-	26rrn	TSS68	NC_018554.1:351033-354155	-			443.952	466.1	394.141	543.167	674.412	555.44	1963.34	1268.51	1482.01
TCONS_00000077	=	unassigned_transcript_751	cox3	TSS70	NC_018554.1:361736-362866	1130	XLOC_000060	-	-	cox3	TSS70	NC_018554.1:361736-362866	-	cox3	db_xref=GeneID:13630218	24.155	31.7195	37.7462	17.0149	15.8375	17.1281	20.7003	32.4281	22.1593
TCONS_00000079	=	unassigned_transcript_752	atp8	TSS71	NC_018554.1:363467-363947	480	XLOC_000061	-	-	atp8	TSS71	NC_018554.1:363467-363947	-	atp8	db_xref=GeneID:13630196	9.16224	3.52438	9.65601	0	1.31979	2.44687	3.98082	4.76883	8.86372
TCONS_00000080	=	unassigned_transcript_753	rps3	TSS72	NC_018554.1:364817-366482	1665	XLOC_000062	-	-	rps3	TSS72	NC_018554.1:364817-366482	-	rps3	db_xref=GeneID:13630187	45.8112	49.3414	79.0037	17.0149	14.5177	18.3515	21.4964	21.9366	28.3639
TCONS_00000081	-	-	rps19	TSS73	NC_018554.1:366495-366553	58	XLOC_000063	-	-	rps19	TSS73	NC_018554.1:366495-366553	-			0	0	0	0	0	0	0	0	0
TCONS_00000082	-	-	LOC103438296	TSS74	NC_041789.1:35099-47634	12535	XLOC_000064	-	-	LOC103438296	TSS74	NC_041789.1:35099-47634	-	LOC103438296	protein=uncharacterized protein LOC103438296	479.768	492.533	462.611	240.826	357.662	337.668	261.938	250.841	235.775
TCONS_00000084	-	-	LOC103409995	TSS75	NC_041789.1:88076-90687	2611	XLOC_000065	-	-	LOC103409995	TSS75	NC_041789.1:88076-90687	-	LOC103409995	protein=uncharacterized protein LOC103409995	308.184	210.582	251.056	354.695	373.5	379.265	274.676	290.899	280.98
TCONS_00000087	-	-	LOC103420314	TSS76	NC_041789.1:93564-95778	2214	XLOC_000066	-	-	LOC103420314	TSS76	NC_041789.1:93564-95778	-	LOC103420314	protein=cytochrome P450 CYP736A12-like	0	0	0	0	0	0	0	0	0
TCONS_00000089	-	-	LOC114826669	TSS77	NC_041789.1:185527-187555	2028	XLOC_000067	-	-	LOC114826669	TSS77	NC_041789.1:185527-187555	-			0	0	0	0	0	0	3.18465	2.8613	0
TCONS_00000090	-	-	LOC103431662	TSS78	NC_041789.1:382938-390071	7133	XLOC_000068	-	-	LOC103431662	TSS78	NC_041789.1:382938-390071	-	LOC103431662	protein=ubiquitin carboxyl-terminal hydrolase 27 isoform X2	581.386	808.846	726.834	405.739	398.576	466.129	393.305	357.662	511.436
TCONS_00000096	-	-	LOC103441767	TSS79	NC_041789.1:922348-926929	4581	XLOC_000069	-	-	LOC103441767	TSS79	NC_041789.1:922348-926929	-	LOC103441767	protein=UDP-rhamnose/UDP-galactose transporter 4	109.947	87.2285	100.071	150.516	54.1113	105.215	167.194	197.43	187.024
TCONS_00000099	=	XM_008349617.3	LOC103410973	TSS80	NC_041789.1:951654-955915	4261	XLOC_000070	-	-	LOC103410973	TSS80	NC_041789.1:951654-955915	-	LOC103410973	protein=systemin receptor SR160	856.253	1258.21	998.958	1159.63	1069.03	970.185	863.041	909.893	733.029
TCONS_00000100	-	-	LOC108170031	TSS81	NC_041789.1:1155374-1156591	1217	XLOC_000071	-	-	LOC108170031	TSS81	NC_041789.1:1155374-1156591	-			0	0	0	0	0	0	0	0	0
TCONS_00000102	-	-	LOC103417865	TSS82	NC_041789.1:1172044-1174656	2612	XLOC_000072	-	-	LOC103417865	TSS82	NC_041789.1:1172044-1174656	-			0	0	0	0	0	0	0	0	0
TCONS_00000103	-	-	LOC114826673	TSS83	NC_041789.1:1201542-1202468	926	XLOC_000073	-	-	LOC114826673	TSS83	NC_041789.1:1201542-1202468	-	LOC114826673	protein=uncharacterized protein LOC114826673	0	0	0	0	0	0	0	0	0
TCONS_00000105	-	-	LOC114826694	TSS84	NC_041789.1:1335027-1338493	3466	XLOC_000074	-	-	LOC114826694	TSS84	NC_041789.1:1335027-1338493	-			0	0	0	0	0	0	0	0	0
TCONS_00000106	=	XM_008362868.3	LOC103424771	TSS85	NC_041789.1:1421925-1422633	708	XLOC_000075	-	-	LOC103424771	TSS85	NC_041789.1:1421925-1422633	-	LOC103424771	protein=protein MKS1-like	27.4867	26.4329	10.5338	54.9711	34.3145	45.2671	18.3118	18.1216	38.114
TCONS_00000107	-	-	LOC103453456	TSS86	NC_041789.1:1763089-1788460	25371	XLOC_000076	-	-	LOC103453456	TSS86	NC_041789.1:1763089-1788460	-	LOC103453456	protein=RNA-binding protein 39-like	373.986	363.893	414.331	348.15	308.83	315.646	374.197	431.102	423.686
TCONS_00000109	=	XM_029100408.1	LOC103441532	TSS87	NC_041789.1:1834076-1838605	1344	XLOC_000077	-	-	LOC103441532	TSS87	NC_041789.1:1834076-1838605	-	LOC103441532	protein=small nuclear ribonucleoprotein Sm D3-like isoform X1	10.8281	3.52438	0	0	0	0	58.9161	35.2894	44.3186
TCONS_00000114	-	-	LOC114826526	TSS88	NC_041789.1:1843965-1844459	494	XLOC_000078	-	-	LOC114826526	TSS88	NC_041789.1:1843965-1844459	-			0	0	0.877819	1.30884	0	0	2.38849	2.8613	0.886372
TCONS_00000116	=	XM_008347142.2	LOC103408285	TSS89	NC_041789.1:1898398-1898851	453	XLOC_000079	-	-	LOC103408285	TSS89	NC_041789.1:1898398-1898851	-	LOC103408285	protein=egg cell-secreted protein 1.2-like	0	0	0	0	0	0	0	0	0
TCONS_00000117	-	-	LOC103448569	TSS90	NC_041789.1:2014979-2022910	7931	XLOC_000080	-	-	LOC103448569	TSS90	NC_041789.1:2014979-2022910	-	LOC103448569	protein=microfibrillar-associated protein 1-like	399.807	403.542	393.263	472.49	448.728	490.598	407.636	433.01	451.163
TCONS_00000124	-	-	LOC108169628	TSS91	NC_041789.1:2335497-2335920	423	XLOC_000081	-	-	LOC108169628	TSS91	NC_041789.1:2335497-2335920	-	LOC108169628	protein=probable plastid-lipid-associated protein 7, chloroplastic	0	0	0	0	0	0	0	0	0
TCONS_00000126	-	-	LOC114826527	TSS92	NC_041789.1:2376620-2378852	2232	XLOC_000082	-	-	LOC114826527	TSS92	NC_041789.1:2376620-2378852	-			2.49879	6.16767	3.51128	0	1.31979	0	0	0	0
TCONS_00000129	-	-	LOC103435259	TSS93	NC_041789.1:2482835-2486596	3761	XLOC_000083	-	-	LOC103435259	TSS93,TSS94	NC_041789.1:2482835-2486596	-	LOC103435259	protein=autophagy-related protein 13b	706.325	655.536	854.996	539.24	629.539	620.282	812.883	766.828	799.507
TCONS_00000134	=	XR_003775858.1	LOC114826848	TSS95	NC_041789.1:2773885-2774872	107	XLOC_000084	-	-	LOC114826848	TSS95	NC_041789.1:2773885-2774872	-			0	0	0	0	0	0	0	0	0
TCONS_00000135	-	-	LOC103434722	TSS96	NC_041789.1:2840693-2848097	2259	XLOC_000085	-	-	LOC103434722	TSS96	NC_041789.1:2840693-2848097	-	LOC103434722	protein=NAD(P)H-quinone oxidoreductase subunit O, chloroplastic isoform X3	3.3318	10.4157	3.76854	5.45007	6.76884	8.55221	2.82383e-06	4.34361	2.88305e-08
TCONS_00000141	-	-	LOC103432242	TSS97	NC_041789.1:2919002-2921849	2847	XLOC_000086	-	-	LOC103432242	TSS97	NC_041789.1:2919002-2921849	-			133.269	141.856	85.1484	54.9711	48.8321	62.3952	35.8274	45.7808	46.0913
TCONS_00000144	-	-	LOC103405629	TSS98	NC_041789.1:2958216-2975117	16901	XLOC_000087	-	-	LOC103405629	TSS98	NC_041789.1:2958216-2975117	-	LOC103405629	protein=LOW QUALITY PROTEIN: callose synthase 5-like	191.574	160.36	242.278	214.649	200.608	171.281	139.329	147.834	222.479
TCONS_00000150	-	-	LOC103432239	TSS99	NC_041789.1:2989114-2994678	5564	XLOC_000088	-	-	LOC103432239	TSS99	NC_041789.1:2989114-2994678	-	LOC103432239	protein=SWR1-complex protein 4-like isoform X2	334.005	336.579	323.037	280.091	358.982	348.679	179.137	210.782	240.207
TCONS_00000155	-	-	LOC103432238	TSS100	NC_041789.1:2996060-2997222	1162	XLOC_000089	-	-	LOC103432238	TSS100	NC_041789.1:2996060-2997222	-	LOC103432238	protein=photosystem I reaction center subunit N, chloroplastic-like	14.9928	15.8597	43.891	24.8679	17.1572	31.8093	2.38849	0	1.77274
TCONS_00000158	-	-	LOC103405624	TSS101	NC_041789.1:3174977-3178434	3457	XLOC_000090	-	-	LOC103405624	TSS101	NC_041789.1:3174977-3178434	-	LOC103405624	protein=cation/H(+) antiporter 15	0	0	0.877819	0	0	0	0	0	0
TCONS_00000160	=	XM_029101214.1	LOC114824390	TSS102	NC_041789.1:3383241-3384777	1536	XLOC_000091	-	-	LOC114824390	TSS102	NC_041789.1:3383241-3384777	-	LOC114824390	protein=U-box domain-containing protein 25-like	0	0	0	0	0	0	192.672	235.58	200.32
TCONS_00000161	=	XR_003772823.1	LOC108171557	TSS103	NC_041789.1:3764011-3780614	2287	XLOC_000092	-	-	LOC108171557	TSS103,TSS104	NC_041789.1:3764011-3780614	-	LOC108171557	protein=uncharacterized protein LOC108171557 isoform X3	74.9638	111.018	90.4154	153.134	194.009	179.845	112.259	111.591	140.933
TCONS_00000192	-	-	LOC114826732	TSS105	NC_041789.1:3791273-3795313	4040	XLOC_000093	-	-	LOC114826732	TSS105	NC_041789.1:3791273-3795313	-	LOC114826732	protein=LOW QUALITY PROTEIN: U3 small nucleolar ribonucleoprotein protein MPP10-like	82.4602	77.5365	55.3026	56.2799	52.7915	48.9374	84.3933	90.6078	129.41
TCONS_00000195	-	-	LOC114824718	TSS106	NC_041789.1:3797189-3802480	5291	XLOC_000094	-	-	LOC114824718	TSS106	NC_041789.1:3797189-3802480	-	LOC114824718	protein=uncharacterized protein LOC114824718	24.9879	26.4329	31.6015	56.2799	50.1519	45.2671	20.7003	19.0753	13.2956
TCONS_00000198	-	-	LOC114824728	TSS107	NC_041789.1:3835877-3839891	4014	XLOC_000095	-	-	LOC114824728	TSS107	NC_041789.1:3835877-3839891	-			54.1405	51.1036	38.624	44.5004	39.5936	30.5859	15.9233	13.3527	9.75009
TCONS_00000201	=	XR_003773224.1	LOC108170253	TSS108	NC_041789.1:3842076-3854442	9083	XLOC_000096	-	-	LOC108170253	TSS108	NC_041789.1:3842076-3854442	-	LOC108170253	protein=uncharacterized protein LOC108170253 isoform X3	234.111	296.432	319.714	873.43	773.113	871.086	541.384	551.308	647.833
TCONS_00000224	=	XM_029107520.1	LOC114826746	TSS109	NC_041789.1:4621653-4621971	318	XLOC_000097	-	-	LOC114826746	TSS109	NC_041789.1:4621653-4621971	-	LOC114826746	protein=rust resistance kinase Lr10-like	0	0	0	0	0	0	0	0	0.886372
TCONS_00000225	-	-	LOC103435915	TSS110	NC_041789.1:4630389-4636675	6286	XLOC_000098	-	-	LOC103435915	TSS110	NC_041789.1:4630389-4636675	-			0	0	0	0	0	0	0	0	0
TCONS_00000226	=	XM_017331761.2	LOC108173175	TSS111	NC_041789.1:5337953-5339710	1757	XLOC_000099	-	-	LOC108173175	TSS111	NC_041789.1:5337953-5339710	-	LOC108173175	protein=uncharacterized protein At3g17950-like	14.1598	10.5732	16.6786	60.2065	32.9947	17.1281	40.6043	27.6592	19.5002
TCONS_00000227	-	-	LOC103415096	TSS112	NC_041789.1:5363183-5366056	2873	XLOC_000100	-	-	LOC103415096	TSS112	NC_041789.1:5363183-5366056	-	LOC103415096	protein=uncharacterized protein LOC103415096	0	0	0	0	0	0	0	0	0
TCONS_00000230	-	-	LOC114826529	TSS113	NC_041789.1:5368526-5369854	1328	XLOC_000101	-	-	LOC114826529	TSS113	NC_041789.1:5368526-5369854	-			0	0	1.75564	2.61767	0	1.22344	0	1.90753	0
TCONS_00000233	=	XM_029102796.1	LOC103452212	TSS114	NC_041789.1:5734282-5740749	2562	XLOC_000102	-	-	LOC103452212	TSS114	NC_041789.1:5734282-5740749	-	LOC103452212	protein=probable glucan 1,3-alpha-glucosidase isoform X3	94.9541	86.3474	124.65	18.3237	7.91873	13.4578	1.59233	0	2.65912
TCONS_00000239	-	-	LOC108171784	TSS115	NC_041789.1:7443961-7444743	782	XLOC_000103	-	-	LOC108171784	TSS115	NC_041789.1:7443961-7444743	-	LOC108171784	protein=uncharacterized protein LOC108171784	0	0	0	0	0	0	0	0	0
TCONS_00000241	=	XR_532045.3	LOC103454713	TSS116	NC_041789.1:7479147-7495498	3170	XLOC_000104	-	-	LOC103454713	TSS116	NC_041789.1:7479147-7495498	-	LOC103454713	protein=protein ACTIVITY OF BC1 COMPLEX KINASE 8, chloroplastic	358.993	367.417	380.973	253.914	242.841	314.423	306.523	293.76	359.867
TCONS_00000245	-	-	LOC103406996	TSS117	NC_041789.1:7524537-7533174	8637	XLOC_000105	-	-	LOC103406996	TSS117	NC_041789.1:7524537-7533174	-	LOC103406996	protein=LOW QUALITY PROTEIN: probable inactive receptor kinase At5g10020	206.567	204.414	225.6	159.678	234.922	168.834	228.499	261.332	218.934
TCONS_00000248	-	-	LOC103455306	TSS118	NC_041789.1:7562485-7563691	1206	XLOC_000106	-	-	LOC103455306	TSS118	NC_041789.1:7562485-7563691	-	LOC103455306	protein=uncharacterized protein LOC103455306	0	0.881096	0	0	0	0	0	0	0
TCONS_00000251	-	-	LOC108171438	TSS119	NC_041789.1:7617581-7633064	15483	XLOC_000107	-	-	LOC108171438	TSS119	NC_041789.1:7617581-7633064	-			86.6248	75.7743	93.0488	62.8241	52.7915	57.5015	73.2471	78.2088	62.9324
TCONS_00000255	-	-	LOC114826795	TSS120	NC_041789.1:7642691-7645896	3205	XLOC_000108	-	-	LOC114826795	TSS120,TSS121	NC_041789.1:7642691-7645896	-	LOC114826795	protein=uncharacterized protein LOC114826795	0	0	0	0	0	0	0	0	0
TCONS_00000258	-	-	LOC103406997	TSS122	NC_041789.1:7708070-7711170	3100	XLOC_000109	-	-	LOC103406997	TSS122	NC_041789.1:7708070-7711170	-	LOC103406997	protein=uncharacterized protein LOC103406997 isoform X2	209.066	193.841	226.477	255.223	275.836	250.804	206.206	180.262	189.684
TCONS_00000264	-	-	LOC114826804	TSS123	NC_041789.1:7794780-7806560	11780	XLOC_000110	-	-	LOC114826804	TSS123	NC_041789.1:7794780-7806560	-			3.33172	0	0	1.30884	0	2.44687	0	0.953766	0
TCONS_00000265	=	XM_008394956.3	LOC103455369	TSS124	NC_041789.1:7837077-7841754	3729	XLOC_000111	-	-	LOC103455369	TSS124,TSS125	NC_041789.1:7837077-7841754	-	LOC103455369	protein=pentatricopeptide repeat-containing protein At4g39530	25.8209	22.9085	37.7462	15.706	10.5583	11.0109	9.55396	3.81507	4.43186
TCONS_00000269	-	-	LOC103454784	TSS126	NC_041789.1:7878454-7885488	7034	XLOC_000112	-	-	LOC103454784	TSS126	NC_041789.1:7878454-7885488	-	LOC103454784	protein=developmentally-regulated G-protein 3-like	557.231	503.987	654.853	446.313	426.291	493.045	420.374	453.039	438.754
TCONS_00000272	-	-	LOC114826008	TSS127	NC_041789.1:7911432-7933693	22261	XLOC_000113	-	-	LOC114826008	TSS127	NC_041789.1:7911432-7933693	-			0	0	0	0	0	0	0	0	0.886372
TCONS_00000273	-	-	LOC103454794	TSS128	NC_041789.1:7984827-7988591	3764	XLOC_000114	-	-	LOC103454794	TSS128	NC_041789.1:7984827-7988591	-	LOC103454794	protein=uncharacterized protein LOC103454794 isoform X2	856.253	914.578	847.095	969.847	1054.51	1025.24	1293.77	1267.56	1317.15
TCONS_00000277	=	XM_029103829.1	LOC103439344	TSS129	NC_041789.1:8007952-8012685	2892	XLOC_000115	-	-	LOC103439344	TSS129	NC_041789.1:8007952-8012685	-	LOC103439344	protein=UBP1-associated protein 2A-like	2051.51	2065.29	2047.07	2793.06	2543.23	2399.16	2851.86	2559.91	2706.09
TCONS_00000281	-	-	LOC103439365	TSS130	NC_041789.1:8016354-8042626	26272	XLOC_000116	-	-	LOC103439365	TSS130	NC_041789.1:8016354-8042626	-			221.56	224.68	249.301	155.751	171.572	148.036	125.794	131.62	184.365
TCONS_00000282	-	-	LOC103420692	TSS131	NC_041789.1:8055271-8056302	1031	XLOC_000117	-	-	LOC103420692	TSS131	NC_041789.1:8055271-8056302	-	LOC103420692	protein=uncharacterized protein LOC103420692 isoform X1	0	0	0	0	0	0	0	0	0
TCONS_00000285	-	-	LOC103417942	TSS132	NC_041789.1:8076515-8081632	5117	XLOC_000118	-	-	LOC103417942	TSS132	NC_041789.1:8076515-8081632	-	LOC103417942	protein=probable ATP synthase 24 kDa subunit, mitochondrial isoform X1	2045.68	1766.6	2025.13	1961.94	2510.24	2465.22	2659.98	2842.22	2559.84
TCONS_00000289	-	-	LOC103428505	TSS133	NC_041789.1:8373212-8379493	6281	XLOC_000119	-	-	LOC103428505	TSS133	NC_041789.1:8373212-8379493	-	LOC103428505	protein=uncharacterized protein LOC103428505	659.681	720.737	588.139	660.962	696.848	627.623	512.729	540.786	458.254
TCONS_00000293	=	XM_029104148.1	LOC103410546	TSS134	NC_041789.1:8457660-8458507	847	XLOC_000120	-	-	LOC103410546	TSS134	NC_041789.1:8457660-8458507	-	LOC103410546	protein=probable E3 ubiquitin-protein ligase XERICO	0	0	0	248.679	460.606	467.352	7.96164	0	2.65912
TCONS_00000294	-	-	LOC103427253	TSS135	NC_041789.1:8592650-8607866	15216	XLOC_000121	-	-	LOC103427253	TSS135	NC_041789.1:8592650-8607866	-	LOC103427253	protein=biotin carboxylase 1, chloroplastic	982.858	855.544	1035.83	1706.72	1796.23	2333.09	716.547	683.851	641.733
TCONS_00000297	-	-	LOC103437610	TSS136	NC_041789.1:8655813-8663727	2600	XLOC_000122	-	-	LOC103437610	TSS136	NC_041789.1:8655813-8663727	-	LOC103437610	protein=LOW QUALITY PROTEIN: short-chain dehydrogenase RED1	183.245	153.311	179.953	202.87	194.009	177.398	235.664	338.587	299.594
TCONS_00000300	-	-	LOC114825574	TSS137	NC_041789.1:8736419-8739426	3007	XLOC_000123	-	-	LOC114825574	TSS137	NC_041789.1:8736419-8739426	-			0	0	0	0	0	0	0	0.953766	0.886372
TCONS_00000301	-	-	LOC103437617	TSS138	NC_041789.1:8797418-8802952	5534	XLOC_000124	-	-	LOC103437617	TSS138	NC_041789.1:8797418-8802952	-	LOC103437617	protein=UBX domain-containing protein 4	999.517	1015.9	1017.39	1130.83	1020.2	1099.87	828.01	875.558	834.962
TCONS_00000304	-	-	LOC103437618	TSS139	NC_041789.1:8809837-8819910	10073	XLOC_000125	-	-	LOC103437618	TSS139	NC_041789.1:8809837-8819910	-	LOC103437618	protein=protein CELLULOSE SYNTHASE INTERACTIVE 1	3408.35	3696.2	3272.51	1701.49	1713.08	1435.09	3113	3432.61	3117.37
TCONS_00000309	-	-	LOC103437619	TSS140	NC_041789.1:8853591-8857473	3882	XLOC_000126	-	-	LOC103437619	TSS140,TSS141	NC_041789.1:8853591-8857473	-	LOC103437619	protein=aspartic proteinase-like protein 1 isoform X1	114.944	88.1096	144.84	68.0595	128.019	57.5015	292.192	218.413	286.298
TCONS_00000313	-	-	LOC103437620	TSS142	NC_041789.1:8877532-8878619	1087	XLOC_000127	-	-	LOC103437620	TSS142	NC_041789.1:8877532-8878619	-	LOC103437620	protein=heavy metal-associated isoprenylated plant protein 23	0	0.881096	0	0	0	0	0	0	0
TCONS_00000315	=	XR_003775861.1	LOC114826853	TSS143	NC_041789.1:8917527-8917634	107	XLOC_000128	-	-	LOC114826853	TSS143	NC_041789.1:8917527-8917634	-			0	0	0	0	0	0	0	0	0
TCONS_00000316	-	-	LOC103409994	TSS144	NC_041789.1:8939458-8943635	4177	XLOC_000129	-	-	LOC103409994	TSS144	NC_041789.1:8939458-8943635	-	LOC103409994	protein=bifunctional aspartate aminotransferase and glutamate/aspartate-prephenate aminotransferase-like	982.858	1052.03	867.285	2896.45	3251.96	2848.16	4153.59	3260.93	4051.61
TCONS_00000319	-	-	LOC103409993	TSS145	NC_041789.1:8945419-8947210	1791	XLOC_000130	-	-	LOC103409993	TSS145	NC_041789.1:8945419-8947210	-			4.99759	25.5518	0	0	0	0	0	0	0
TCONS_00000320	-	-	LOC103450985	TSS146	NC_041789.1:9464168-9466713	2545	XLOC_000131	-	-	LOC103450985	TSS146	NC_041789.1:9464168-9466713	-	LOC103450985	protein=protein UPSTREAM OF FLC	0	0	0	0	0	0	0	0.953766	0.886372
TCONS_00000322	=	XM_029105225.1	LOC103408571	TSS147	NC_041789.1:9501981-9507838	1672	XLOC_000132	-	-	LOC103408571	TSS147	NC_041789.1:9501981-9507838	-	LOC103408571	protein=uncharacterized protein LOC103408571 isoform X3	88.2907	88.1096	117.628	85.0743	100.304	90.5342	68.4701	45.7808	63.8188
TCONS_00000329	-	-	LOC103442592	TSS148	NC_041789.1:9554425-9557341	2916	XLOC_000133	-	-	LOC103442592	TSS148	NC_041789.1:9554425-9557341	-	LOC103442592	protein=APO protein 4, mitochondrial isoform X1	66.6345	66.9633	67.5921	56.2799	40.9134	33.0328	11.1463	17.1678	21.2729
TCONS_00000333	-	-	LOC103433702	TSS149	NC_041789.1:9575801-9580026	4225	XLOC_000134	-	-	LOC103433702	TSS149	NC_041789.1:9575801-9580026	-	LOC103433702	protein=nitrate regulatory gene2 protein	48.31	57.2713	44.7688	17.0149	7.91873	11.0109	19.1079	7.63013	14.1819
TCONS_00000336	-	-	LOC114826029	TSS150	NC_041789.1:9602824-9603811	987	XLOC_000135	-	-	LOC114826029	TSS150	NC_041789.1:9602824-9603811	-			3.33172	1.76219	0	0	1.31979	1.22344	0	1.90753	2.65912
TCONS_00000337	=	XM_008366101.3	LOC103428011	TSS151	NC_041789.1:9644306-9646919	1725	XLOC_000136	-	-	LOC103428011	TSS151	NC_041789.1:9644306-9646919	-	LOC103428011	protein=uncharacterized protein LOC103428011	64.9686	53.7469	54.4248	89.0008	55.4311	68.5124	90.7627	89.654	129.41
TCONS_00000341	=	XR_003775859.1	LOC114826849	TSS152	NC_041789.1:9658056-9658163	107	XLOC_000137	-	-	LOC114826849	TSS152	NC_041789.1:9658056-9658163	-			0	0	0	0	0	0	0	0	0
TCONS_00000342	-	-	LOC114826052	TSS153	NC_041789.1:9664550-9666188	1638	XLOC_000138	-	-	LOC114826052	TSS153	NC_041789.1:9664550-9666188	-	LOC114826052	protein=ethylene-responsive transcription factor ERF060-like	292.359	278.426	209.799	460.71	413.094	318.093	1542.97	1559.41	2350.66
TCONS_00000344	-	-	LOC114826064	TSS154	NC_041789.1:9941926-9943041	1115	XLOC_000139	-	-	LOC114826064	TSS154	NC_041789.1:9941926-9943041	-	LOC114826064	protein=PLAT domain-containing protein 1	329.841	222.917	409.064	56.2799	121.42	39.1499	66.0816	53.4109	38.114
TCONS_00000346	=	XM_008370861.3	LOC103432654	TSS155	NC_041789.1:10067152-10069528	2376	XLOC_000140	-	-	LOC103432654	TSS155	NC_041789.1:10067152-10069528	-	LOC103432654	protein=uncharacterized protein LOC103432654	34.1502	44.0548	34.2349	73.2948	104.263	119.897	132.959	128.758	213.616
TCONS_00000347	-	-	LOC114826122	TSS156	NC_041789.1:10115985-10119075	3090	XLOC_000141	-	-	LOC114826122	TSS156	NC_041789.1:10115985-10119075	-	LOC114826122	protein=cysteine-rich receptor-like protein kinase 26	3.33172	2.64329	0.877819	15.706	5.27915	6.11718	286.619	200.291	123.206
TCONS_00000349	-	-	TRNAM-CAU	TSS157	NC_041789.1:10153401-10153486	85	XLOC_000142	-	-	TRNAM-CAU	TSS157	NC_041789.1:10153401-10153486	-			0	0	0	0	0	0	0	0	0
TCONS_00000351	=	XM_008347016.3	LOC103408150	TSS158	NC_041789.1:10162903-10164885	1982	XLOC_000143	-	-	LOC103408150	TSS158	NC_041789.1:10162903-10164885	-	LOC103408150	protein=uncharacterized protein LOC103408150	691.333	793.868	623.252	278.782	241.521	260.592	199.041	273.731	191.456
TCONS_00000352	-	-	LOC103420797	TSS159	NC_041789.1:10199385-10206769	7384	XLOC_000144	-	-	LOC103420797	TSS159	NC_041789.1:10199385-10206769	-	LOC103420797	protein=uncharacterized protein LOC103420797 isoform X3	288.194	446.716	249.301	85.0743	73.9081	58.7249	140.921	144.972	109.91
TCONS_00000356	-	-	LOC103426289	TSS160	NC_041789.1:10263606-10265021	1415	XLOC_000145	-	-	LOC103426289	TSS160	NC_041789.1:10263606-10265021	-	LOC103426289	protein=uncharacterized protein LOC103426289	0	1.76219	0	0	0	0	0	0	0
TCONS_00000358	=	XM_017330559.1	LOC103432651	TSS161	NC_041789.1:10315037-10319435	612	XLOC_000146	-	-	LOC103432651	TSS161	NC_041789.1:10315037-10319435	-	LOC103432651	protein=uncharacterized protein LOC103432651	0.252629	1.69235	1.80605	0.709187	1.62978	1.08632	1.88973	1.19422	1.18766e-05
TCONS_00000359	-	-	LOC103432653	TSS162	NC_041789.1:10319927-10322159	2232	XLOC_000147	-	-	LOC103432653	TSS162	NC_041789.1:10319927-10322159	-	LOC103432653	protein=uncharacterized protein LOC103432653	256.543	288.118	330.06	310.194	236.242	215.325	238.053	178.354	189.684
TCONS_00000362	-	-	LOC114826195	TSS163	NC_041789.1:10354809-10355598	789	XLOC_000148	-	-	LOC114826195	TSS163	NC_041789.1:10354809-10355598	-			9.99517	5.28658	0.877819	17.0149	1.31979	7.34061	2.38849	4.76883	4.43186
TCONS_00000364	-	-	LOC114826544	TSS164	NC_041789.1:10369851-10370887	1036	XLOC_000149	-	-	LOC114826544	TSS164	NC_041789.1:10369851-10370887	-			0	0	0	9.16185	5.27915	2.44687	0.796164	2.8613	5.31823
TCONS_00000366	-	-	LOC103408172	TSS165	NC_041789.1:10394390-10396765	2375	XLOC_000150	-	-	LOC103408172	TSS165	NC_041789.1:10394390-10396765	-	LOC103408172	protein=linamarin synthase 2-like	0.832931	1.76219	0	0	0	0	1.59233	0.953766	1.77274
TCONS_00000368	-	-	LOC103428557	TSS166	NC_041789.1:10452841-10456192	3351	XLOC_000151	-	-	LOC103428557	TSS166	NC_041789.1:10452841-10456192	-	LOC103428557	protein=UDP-N-acetylglucosamine transporter ROCK1-like	450.616	342.746	387.118	450.24	465.885	517.513	423.559	405.351	391.776
TCONS_00000371	-	-	LOC114826399	TSS167	NC_041789.1:10457021-10464172	7151	XLOC_000152	-	-	LOC114826399	TSS167	NC_041789.1:10457021-10464172	-	LOC114826399	protein=uncharacterized protein LOC114826399	29.9855	22.0274	26.3346	3.92651	2.63958	1.22344	15.9233	14.3065	30.1366
TCONS_00000373	=	XM_029106649.1	LOC103432780	TSS168	NC_041789.1:10492087-10492843	756	XLOC_000153	-	-	LOC103432780	TSS168	NC_041789.1:10492087-10492843	-	LOC103432780	protein=uncharacterized protein LOC103432780	437.289	409.71	438.91	558.873	523.956	434.32	508.749	530.294	474.209
TCONS_00000374	-	-	LOC114826458	TSS169	NC_041789.1:10502701-10507760	4980	XLOC_000154	-	-	LOC114826458	TSS169	NC_041789.1:10502701-10507760	-			0.832931	0.881096	0	0	0	0	1.59233	0	0.886372
TCONS_00000375	=	XM_008345091.1	LOC103406070	TSS170	NC_041789.1:10524660-10525215	555	XLOC_000155	-	-	LOC103406070	TSS170	NC_041789.1:10524660-10525215	-	LOC103406070	protein=probable BOI-related E3 ubiquitin-protein ligase 3	5.83052	4.40548	2.63346	2.61767	9.23851	9.78749	0.796164	0	0
TCONS_00000376	-	-	LOC103417523	TSS171	NC_041789.1:10549636-10552080	2444	XLOC_000156	-	-	LOC103417523	TSS171	NC_041789.1:10549636-10552080	-	LOC103417523	protein=ras-related protein RABH1e	60.804	31.7195	57.0582	64.133	69.9488	92.9811	93.9473	103.007	109.024
TCONS_00000379	-	-	LOC103433047	TSS172	NC_041789.1:10581666-10589636	5100	XLOC_000157	-	-	LOC103433047	TSS172	NC_041789.1:10581666-10589636	-	LOC103433047	protein=probable mitochondrial adenine nucleotide transporter BTL3	55.8064	47.5792	77.2481	124.339	125.38	156.6	62.8969	81.0701	71.7961
TCONS_00000382	-	-	LOC114826504	TSS173	NC_041789.1:10603404-10604333	929	XLOC_000158	-	-	LOC114826504	TSS173	NC_041789.1:10603404-10604333	-			8.32931	7.92987	3.51128	2.61767	2.63958	1.22344	1.59233	0	0.886372
TCONS_00000384	-	-	LOC114826493	TSS174	NC_041789.1:10607800-10609130	1330	XLOC_000159	-	-	LOC114826493	TSS174	NC_041789.1:10607800-10609130	-			1.66586	6.16767	6.14473	0	2.63958	1.22344	11.1463	14.3065	12.4092
TCONS_00000386	=	XR_003775857.1	LOC114826847	TSS175	NC_041789.1:10609273-10614827	105	XLOC_000160	-	-	LOC114826847	TSS175	NC_041789.1:10609273-10614827	-			0	0	0	0	0	0	0	0	0
TCONS_00000387	=	XM_029107012.1	LOC103417524	TSS176	NC_041789.1:10618196-10644679	3832	XLOC_000161	-	-	LOC103417524	TSS176	NC_041789.1:10618196-10644679	-	LOC103417524	protein=calmodulin-binding transcription activator 3-like isoform X1	326.509	361.249	360.784	278.782	270.556	248.357	262.734	231.765	288.957
TCONS_00000395	-	-	LOC103429039	TSS177	NC_041789.1:10783690-10785180	1490	XLOC_000162	-	-	LOC103429039	TSS177	NC_041789.1:10783690-10785180	-	LOC103429039	protein=50S ribosomal protein L29, chloroplastic-like	148.262	170.052	155.374	329.827	325.988	267.932	224.518	227.95	226.025
TCONS_00000397	-	-	LOC114826577	TSS178	NC_041789.1:10820571-10822411	1840	XLOC_000163	-	-	LOC114826577	TSS178	NC_041789.1:10820571-10822411	-			18.3245	10.5732	12.2895	14.3972	9.23851	13.4578	32.6427	31.4743	35.4549
TCONS_00000398	-	-	LOC103408682	TSS179	NC_041789.1:10842089-10846060	3971	XLOC_000164	-	-	LOC103408682	TSS179	NC_041789.1:10842089-10846060	-			0.832931	0	0	0	1.31979	0	0.796164	0	0
TCONS_00000401	-	-	LOC103408672	TSS180	NC_041789.1:10872306-10873891	1585	XLOC_000165	-	-	LOC103408672	TSS180	NC_041789.1:10872306-10873891	-	LOC103408672	protein=transcription factor MYB93-like	0	0	0.877819	0	0	0	0	0	0
TCONS_00000404	=	XM_008375045.3	LOC103436600	TSS181	NC_041789.1:10950962-10951598	636	XLOC_000166	-	-	LOC103436600	TSS181	NC_041789.1:10950962-10951598	-	LOC103436600	protein=zinc finger protein STOP1 homolog	117.443	155.954	134.306	47.1181	27.7155	56.278	120.221	117.313	116.115
TCONS_00000405	-	-	LOC114826545	TSS182	NC_041789.1:10981531-10982340	809	XLOC_000167	-	-	LOC114826545	TSS182	NC_041789.1:10981531-10982340	-			2.49879	0.881096	0	2.61767	0	0	3.18465	2.8613	4.43186
TCONS_00000407	=	XM_017325264.2	LOC103409376	TSS183	NC_041789.1:10987067-10989671	2604	XLOC_000168	-	-	LOC103409376	TSS183	NC_041789.1:10987067-10989671	-	LOC103409376	protein=LOW QUALITY PROTEIN: pentatricopeptide repeat-containing protein At4g39952, mitochondrial-like	23.3221	19.3841	24.5789	17.0149	14.5177	23.2453	23.0887	15.2603	5.31823
TCONS_00000408	-	-	LOC103436598	TSS184	NC_041789.1:11007087-11009978	2891	XLOC_000169	-	-	LOC103436598	TSS184	NC_041789.1:11007087-11009978	-	LOC103436598	protein=uncharacterized protein LOC103436598	134.102	57.2713	92.171	324.591	281.115	217.772	589.161	730.585	577.914
TCONS_00000411	-	-	LOC114826767	TSS185	NC_041789.1:11105325-11114624	9299	XLOC_000170	-	-	LOC114826767	TSS185	NC_041789.1:11105325-11114624	-	LOC114826767	protein=SAL1 phosphatase	408.136	424.688	460.855	558.873	687.609	626.399	785.814	935.645	655.029
TCONS_00000414	-	-	LOC103431641	TSS186	NC_041789.1:11170818-11174930	4112	XLOC_000171	-	-	LOC103431641	TSS186	NC_041789.1:11170818-11174930	-	LOC103431641	protein=E3 ubiquitin-protein ligase ATL6-like	0.832931	0	2.63346	7.85302	2.63958	2.44687	1.59233	0.953766	1.77274
TCONS_00000416	=	XM_017324375.2	LOC108169975	TSS187	NC_041789.1:11218748-11219960	1212	XLOC_000172	-	-	LOC108169975	TSS187	NC_041789.1:11218748-11219960	-	LOC108169975	protein=uncharacterized protein LOC108169975	0	0	0	0	0	0	0	0	0
TCONS_00000417	-	-	LOC103401220	TSS188	NC_041789.1:11287965-11290054	2089	XLOC_000173	-	-	LOC103401220	TSS188	NC_041789.1:11287965-11290054	-	LOC103401220	protein=psbP domain-containing protein 2, chloroplastic	7.49638	19.3841	7.02255	31.4121	9.23851	4.89374	81.2087	114.452	107.251
TCONS_00000420	-	-	LOC103402119	TSS189	NC_041789.1:11292042-11295459	3417	XLOC_000174	-	-	LOC103402119	TSS189	NC_041789.1:11292042-11295459	-	LOC103402119	protein=amino-acid permease BAT1 homolog	21.6562	29.0762	10.5338	200.252	159.694	124.79	853.487	956.628	836.735
TCONS_00000423	-	-	LOC103434041	TSS190	NC_041789.1:11458368-11462830	4462	XLOC_000175	-	-	LOC103434041	TSS190	NC_041789.1:11458368-11462830	-	LOC103434041	protein=F-box protein FBW2-like	732.146	586.81	700.5	609.918	461.926	483.257	546.964	616.133	559.301
TCONS_00000429	-	-	LOC103433857	TSS191	NC_041789.1:11510159-11513031	2872	XLOC_000176	-	-	LOC103433857	TSS191	NC_041789.1:11510159-11513031	-			0	0.881096	0.877819	0	0	1.22344	3.98082	3.81507	9.75009
TCONS_00000430	-	-	LOC114827003	TSS192	NC_041789.1:11585428-11587700	2272	XLOC_000177	-	-	LOC114827003	TSS192	NC_041789.1:11585428-11587700	-	LOC114827003	protein=ras-related protein Rab11D-like	1491.78	1684.66	1335.16	1472.44	1145.58	1191.63	1300.14	1349.58	1035.28
TCONS_00000432	-	-	LOC114827010	TSS193	NC_041789.1:11588065-11600131	4043	XLOC_000178	-	-	LOC114827010	TSS193,TSS194	NC_041789.1:11588065-11600131	-			1.81031	9.17713e-53	1.05296	1.36805	3.70174e-45	2.16685e-112	3.06315	1.81595e-29	1.77407e-15
TCONS_00000435	-	-	LOC114826994	TSS195	NC_041789.1:11603783-11605723	1940	XLOC_000179	-	-	LOC114826994	TSS195	NC_041789.1:11603783-11605723	-	LOC114826994	protein=peroxidase 17-like	32.4843	29.9573	77.2481	78.5302	68.629	79.5233	52.5468	41.9657	42.5458
TCONS_00000438	-	-	LOC114827018	TSS196	NC_041789.1:11607748-11609481	1733	XLOC_000180	-	-	LOC114827018	TSS196	NC_041789.1:11607748-11609481	-	LOC114827018	protein=peroxidase 17-like	0	0	0	11.7795	11.8781	2.44687	3.18465	8.5839	0.886372
TCONS_00000441	-	-	LOC103411722	TSS197	NC_041789.1:11683675-11685039	1364	XLOC_000181	-	-	LOC103411722	TSS197	NC_041789.1:11683675-11685039	-	LOC103411722	protein=peroxidase 17-like isoform X2	0	0	0	0	0	0	0	0	0
TCONS_00000444	-	-	LOC103439892	TSS198	NC_041789.1:11887454-11891714	4260	XLOC_000182	-	-	LOC103439892	TSS198	NC_041789.1:11887454-11891714	-	LOC103439892	protein=serine/threonine-protein kinase rio2-like isoform X1	179.913	141.856	132.551	128.266	118.781	145.589	201.429	164.048	228.684
TCONS_00000448	-	-	LOC103417558	TSS199	NC_041789.1:11892225-11901594	9369	XLOC_000183	-	-	LOC103417558	TSS199,TSS200,TSS201	NC_041789.1:11892225-11901594	-	LOC103417558	protein=LMBR1 domain-containing protein 2 homolog A-like isoform X1	366.49	406.185	320.404	205.487	307.511	254.475	204.614	248.933	210.956
TCONS_00000454	-	-	LOC103437501	TSS202	NC_041789.1:12133333-12139212	5879	XLOC_000184	-	-	LOC103437501	TSS202	NC_041789.1:12133333-12139212	-	LOC103437501	protein=bifunctional riboflavin biosynthesis protein RIBA 1, chloroplastic-like	888.737	921.627	829.539	2137.33	1598.26	1619.83	4124.13	3833.19	3723.65
TCONS_00000457	-	-	LOC103437497	TSS203	NC_041789.1:12200524-12207128	6604	XLOC_000185	-	-	LOC103437497	TSS203	NC_041789.1:12200524-12207128	-	LOC103437497	protein=ATP-dependent RNA helicase DEAH11, chloroplastic-like	507.255	533.944	544.248	481.652	463.246	428.203	521.487	509.311	489.277
TCONS_00000459	=	XM_008389354.3	LOC103450040	TSS204	NC_041789.1:12259258-12261312	2054	XLOC_000186	-	-	LOC103450040	TSS204	NC_041789.1:12259258-12261312	-	LOC103450040	protein=RING-H2 finger protein ATL54-like	167.419	134.808	166.786	348.15	344.465	300.965	254.772	243.21	234.002
TCONS_00000460	-	-	LOC103448205	TSS205	NC_041789.1:12767866-12770028	2162	XLOC_000187	-	-	LOC103448205	TSS205	NC_041789.1:12767866-12770028	-	LOC103448205	protein=zinc-finger homeodomain protein 1-like isoform X2	0	2.64329	0.877819	0	0	0	0	0	0
TCONS_00000465	-	-	LOC103448202	TSS206	NC_041789.1:12882577-12888536	5959	XLOC_000188	-	-	LOC103448202	TSS206	NC_041789.1:12882577-12888536	-	LOC103448202	protein=ATP-dependent 6-phosphofructokinase 5, chloroplastic	134.935	152.43	147.474	154.443	101.624	77.0765	211.78	191.707	217.161
TCONS_00000468	j	XR_003776782.1	LOC103413129	TSS207	NC_041789.1:12955651-12968494	11460	XLOC_000189	-	-	LOC103413129	TSS207	NC_041789.1:12955651-12968494	-			606.374	585.048	474.022	414.901	459.286	479.587	27.0696	27.6592	7.97735
TCONS_00000471	-	-	LOC103448199	TSS208	NC_041789.1:13023157-13028545	5388	XLOC_000190	-	-	LOC103448199	TSS208	NC_041789.1:13023157-13028545	-	LOC103448199	protein=ubiquitin carboxyl-terminal hydrolase 17	147.429	163.884	170.297	160.987	224.364	184.739	48.566	61.041	88.6372
TCONS_00000474	=	XM_008360991.3	LOC103422929	TSS209	NC_041789.1:13030270-13031373	1103	XLOC_000191	-	-	LOC103422929	TSS209	NC_041789.1:13030270-13031373	-	LOC103422929	protein=cell wall / vacuolar inhibitor of fructosidase 2-like	0	0	0	0	0	0	0.796164	0	0.886372
TCONS_00000475	-	-	LOC103448214	TSS210	NC_041789.1:13124855-13126762	1907	XLOC_000192	-	-	LOC103448214	TSS210	NC_041789.1:13124855-13126762	-	LOC103448214	protein=uncharacterized protein LOC103448214	0.832931	0.881096	0.877819	1.30884	0	1.22344	0.796164	0	0.886372
TCONS_00000478	-	-	LOC103448196	TSS211	NC_041789.1:13277745-13292044	14299	XLOC_000193	-	-	LOC103448196	TSS211,TSS212	NC_041789.1:13277745-13292044	-	LOC103448196	protein=MADS-box protein JOINTLESS isoform X1	48.31	36.1249	56.1804	40.5739	36.9541	36.7031	23.8849	20.0291	30.1366
TCONS_00000484	-	-	LOC103422924	TSS213	NC_041789.1:13331168-13335622	4454	XLOC_000194	-	-	LOC103422924	TSS213	NC_041789.1:13331168-13335622	-	LOC103422924	protein=guanosine nucleotide diphosphate dissociation inhibitor At5g09550-like	34.9831	26.4329	32.4793	39.2651	102.943	79.5233	119.425	100.145	109.91
TCONS_00000489	-	-	LOC103448193	TSS214	NC_041789.1:13361042-13367674	6632	XLOC_000195	-	-	LOC103448193	TSS214	NC_041789.1:13361042-13367674	-			1.66586	0	1.75564	15.706	19.7968	15.9047	58.1199	59.1335	47.8641
TCONS_00000490	-	-	LOC103448190	TSS215	NC_041789.1:13376895-13380598	3703	XLOC_000196	-	-	LOC103448190	TSS215	NC_041789.1:13376895-13380598	-	LOC103448190	protein=O-fucosyltransferase 39 isoform X2	523.914	555.972	567.071	315.429	378.779	324.21	261.142	214.597	295.162
TCONS_00000494	-	-	LOC103422920	TSS216	NC_041789.1:13394533-13395767	1234	XLOC_000197	-	-	LOC103422920	TSS216	NC_041789.1:13394533-13395767	-	LOC103422920	protein=magnesium-dependent phosphatase 1-like	82.4602	49.3414	81.6372	62.8241	87.106	85.6405	241.238	215.551	250.843
TCONS_00000496	-	-	LOC103422922	TSS217	NC_041789.1:13403274-13406183	2909	XLOC_000198	-	-	LOC103422922	TSS217	NC_041789.1:13403274-13406183	-	LOC103422922	protein=uncharacterized protein LOC103422922	241.55	302.216	279.146	376.945	512.078	431.873	663.204	631.393	672.756
TCONS_00000498	-	-	LOC103448188	TSS218	NC_041789.1:13426163-13433434	4179	XLOC_000199	-	-	LOC103448188	TSS218	NC_041789.1:13426163-13433434	-	LOC103448188	protein=protein NETWORKED 2D-like	576.237	362.921	736.374	330.672	442.397	460.62	449.57	396.446	462.263
TCONS_00000500	=	XM_008387440.3	LOC103448184	TSS219	NC_041789.1:13436462-13440681	602	XLOC_000200	-	-	LOC103448184	TSS219	NC_041789.1:13436462-13440681	-	LOC103448184	protein=protein SKIP34	168.252	163.884	173.808	302.341	329.947	308.306	307.319	330.957	276.548
TCONS_00000501	-	-	LOC103448182	TSS220	NC_041789.1:13489984-13495241	5257	XLOC_000201	-	-	LOC103448182	TSS220	NC_041789.1:13489984-13495241	-			338.17	241.42	408.186	301.032	440.809	422.085	43.789	49.5959	29.2503
TCONS_00000508	-	-	LOC103410884	TSS221	NC_041789.1:13522690-13523910	1220	XLOC_000202	-	-	LOC103410884	TSS221	NC_041789.1:13522690-13523910	-	LOC103410884	protein=uncharacterized protein LOC103410884	0	0	0	0	0	0	0	0	0
TCONS_00000510	-	-	LOC114819403	TSS222	NC_041789.1:13589017-13593982	4965	XLOC_000203	-	-	LOC114819403	TSS222	NC_041789.1:13589017-13593982	-	LOC114819403	protein=AP2-like ethylene-responsive transcription factor AIL6	0	0	0.877819	0	0	0	0.796164	0.953766	5.31823
TCONS_00000515	-	-	LOC103455317	TSS223	NC_041789.1:13662834-13667221	4387	XLOC_000204	-	-	LOC103455317	TSS223	NC_041789.1:13662834-13667221	-	LOC103455317	protein=uncharacterized protein LOC103455317	237.385	215.869	239.645	229.046	221.724	207.984	404.451	413.935	416.595
TCONS_00000519	-	-	LOC103401548	TSS224	NC_041789.1:13699175-13703240	4065	XLOC_000205	-	-	LOC103401548	TSS224	NC_041789.1:13699175-13703240	-	LOC103401548	protein=uncharacterized protein LOC103401548	164.92	152.43	130.795	335.062	283.754	347.456	250.792	293.76	235.775
TCONS_00000521	-	-	LOC103401539	TSS225	NC_041789.1:13705162-13710672	5510	XLOC_000206	-	-	LOC103401539	TSS225	NC_041789.1:13705162-13710672	-	LOC103401539	protein=LOW QUALITY PROTEIN: probable glycosyltransferase At5g03795	325.676	237.896	360.784	314.121	357.662	330.328	227.703	216.505	262.366
TCONS_00000524	-	-	LOC103415150	TSS226	NC_041789.1:13747807-13751929	4122	XLOC_000207	-	-	LOC103415150	TSS226	NC_041789.1:13747807-13751929	-	LOC103415150	protein=probable 1-deoxy-D-xylulose-5-phosphate synthase 2, chloroplastic	1650.04	1015.9	1025.29	2225.02	3903.93	2818.8	960.97	994.778	1093.78
TCONS_00000527	-	-	LOC103454954	TSS227	NC_041789.1:13782503-13785199	2696	XLOC_000208	-	-	LOC103454954	TSS227	NC_041789.1:13782503-13785199	-	LOC103454954	protein=LOW QUALITY PROTEIN: dof zinc finger protein DOF5.7	0	0	0.877819	120.413	0	0	0	0	0
TCONS_00000529	-	-	LOC114819515	TSS228	NC_041789.1:13838957-13839701	744	XLOC_000209	-	-	LOC114819515	TSS228	NC_041789.1:13838957-13839701	-			0	0	0	0	0	0	0	0	0
TCONS_00000531	-	-	LOC103446550	TSS229	NC_041789.1:13939889-13944315	4426	XLOC_000210	-	-	LOC103446550	TSS229	NC_041789.1:13939889-13944315	-	LOC103446550	protein=elongator complex protein 4	207.4	165.646	178.197	217.267	263.958	264.262	281.046	264.193	243.752
TCONS_00000535	-	-	LOC114819560	TSS230	NC_041789.1:13983457-13985248	1791	XLOC_000211	-	-	LOC114819560	TSS230	NC_041789.1:13983457-13985248	-	LOC114819560	protein=elongator complex protein 4-like isoform X2	68.3003	55.5091	41.2575	54.9711	54.1113	68.5124	39.012	62.9486	65.5915
TCONS_00000538	-	-	LOC114826550	TSS231	NC_041789.1:14053201-14053968	767	XLOC_000212	-	-	LOC114826550	TSS231	NC_041789.1:14053201-14053968	-			1.66586	0	0.877819	1.30884	17.1572	3.67031	0	0	0
TCONS_00000540	-	-	LOC103452883	TSS232	NC_041789.1:14154903-14160721	5818	XLOC_000213	-	-	LOC103452883	TSS232	NC_041789.1:14154903-14160721	-	LOC103452883	protein=MADS-box transcription factor 23-like	0.832931	0	227.355	1324.54	5.27915	2.44687	5.57315	0	3.54549
TCONS_00000543	-	-	LOC103452884	TSS233	NC_041789.1:14163258-14164781	1523	XLOC_000214	-	-	LOC103452884	TSS233	NC_041789.1:14163258-14164781	-			0	2.64329	0	0	0	0	3.98082	0	0
TCONS_00000545	-	-	LOC103446887	TSS234	NC_041789.1:14225396-14230221	4825	XLOC_000215	-	-	LOC103446887	TSS234	NC_041789.1:14225396-14230221	-	LOC103446887	protein=serine hydroxymethyltransferase, mitochondrial	229.889	210.582	296.703	48.4269	73.9081	86.8639	38.2159	46.7346	33.6821
TCONS_00000548	-	-	LOC103446974	TSS235	NC_041789.1:14239178-14246835	7657	XLOC_000216	-	-	LOC103446974	TSS235	NC_041789.1:14239178-14246835	-	LOC103446974	protein=probable cytosolic oligopeptidase A	5324.09	5509.49	5506.56	6832.12	6926.25	7579.18	3251.53	3708.24	3035.82
TCONS_00000551	-	-	LOC103447792	TSS236	NC_041789.1:14280367-14281803	1436	XLOC_000217	-	-	LOC103447792	TSS236	NC_041789.1:14280367-14281803	-	LOC103447792	protein=protein BRICK 1	174.083	172.695	127.284	260.458	240.201	239.793	265.122	265.147	225.138
TCONS_00000553	-	-	LOC103417577	TSS237	NC_041789.1:14307955-14311148	3193	XLOC_000218	-	-	LOC103417577	TSS237	NC_041789.1:14307955-14311148	-	LOC103417577	protein=LOW QUALITY PROTEIN: uncharacterized protein At4g37920	162.422	190.317	165.908	124.339	80.5071	124.79	140.921	88.7003	97.5009
TCONS_00000557	-	-	LOC114819688	TSS238	NC_041789.1:14320755-14322994	2239	XLOC_000219	-	-	LOC114819688	TSS238	NC_041789.1:14320755-14322994	-			15.8257	25.5518	29.8458	0	0	0	0.796164	0	0
TCONS_00000559	-	-	LOC103447882	TSS239	NC_041789.1:14325185-14330532	5347	XLOC_000220	-	-	LOC103447882	TSS239	NC_041789.1:14325185-14330532	-	LOC103447882	protein=glycine-rich domain-containing protein 1 isoform X2	3724.03	3839.82	3189.12	2465.85	1883.34	2048.03	3901.2	4003.91	2952.5
TCONS_00000563	-	-	LOC103452637	TSS240	NC_041789.1:14335313-14336358	1045	XLOC_000221	-	-	LOC103452637	TSS240	NC_041789.1:14335313-14336358	-	LOC103452637	protein=uncharacterized protein LOC103452637	0	0	0	0	0	0	0.796164	4.76883	1.77274
TCONS_00000565	-	-	LOC103448082	TSS241	NC_041789.1:14558697-14559624	927	XLOC_000222	-	-	LOC103448082	TSS241	NC_041789.1:14558697-14559624	-	LOC103448082	protein=uncharacterized protein LOC103448082	0	0.881096	0	0	0	0	0	0	0
TCONS_00000567	-	-	LOC103448467	TSS242	NC_041789.1:14630634-14632470	1836	XLOC_000223	-	-	LOC103448467	TSS242	NC_041789.1:14630634-14632470	-	LOC103448467	protein=transcription factor bHLH93	63.3027	89.8718	62.3252	607.3	690.249	548.099	820.049	612.318	1113.28
TCONS_00000570	-	-	LOC114819907	TSS243	NC_041789.1:14681443-14686464	5021	XLOC_000224	-	-	LOC114819907	TSS243	NC_041789.1:14681443-14686464	-	LOC114819907	protein=auxin-responsive protein IAA9	1165.27	1337.5	1828.5	2615.05	3372.06	3084.28	1644.08	1489.78	1640.67
TCONS_00000574	=	XM_029105834.1	LOC114826081	TSS244	NC_041789.1:14714343-14714826	483	XLOC_000225	-	-	LOC114826081	TSS244	NC_041789.1:14714343-14714826	-	LOC114826081	protein=uncharacterized protein LOC114826081	0	0	0	0	0	0	0	0	0
TCONS_00000575	-	-	LOC103417568	TSS245	NC_041789.1:14721669-14724502	2833	XLOC_000226	-	-	LOC103417568	TSS245	NC_041789.1:14721669-14724502	-	LOC103417568	protein=probable E3 ubiquitin-protein ligase EDA40	821.27	1059.08	537.225	7426.33	8795.07	9754.45	4666.32	5538.52	5146.27
TCONS_00000577	-	-	LOC103417932	TSS246	NC_041789.1:14762549-14768319	5770	XLOC_000227	-	-	LOC103417932	TSS246	NC_041789.1:14762549-14768319	-	LOC103417932	protein=phosphoenolpyruvate carboxykinase (ATP)-like	4.16465	35.2438	2.63346	11.7795	26.3958	85.6405	57.3238	22.8904	23.0457
TCONS_00000580	-	-	LOC114819266	TSS247	NC_041789.1:14785816-14790568	4752	XLOC_000228	-	-	LOC114819266	TSS247	NC_041789.1:14785816-14790568	-	LOC114819266	protein=protein SPT2 homolog isoform X2	722.984	680.206	755.802	831.111	881.618	879.65	435.502	574.167	626.665
TCONS_00000584	-	-	LOC103426542	TSS248	NC_041789.1:14795859-14819784	23925	XLOC_000229	-	-	LOC103426542	TSS248	NC_041789.1:14795859-14819784	-	LOC103426542	protein=probable starch synthase 4, chloroplastic/amyloplastic	255.71	257.28	280.902	301.032	388.018	316.87	165.602	167.863	194.115
TCONS_00000587	-	-	LOC103453454	TSS249	NC_041789.1:14820446-14826584	6138	XLOC_000230	-	-	LOC103453454	TSS249	NC_041789.1:14820446-14826584	-			11.661	3.52438	15.8007	5.23534	25.076	9.78749	12.7386	15.2603	15.0683
TCONS_00000588	-	-	LOC114820074	TSS250	NC_041789.1:14827702-14830403	2701	XLOC_000231	-	-	LOC114820074	TSS250	NC_041789.1:14827702-14830403	-	LOC114820074	protein=2-alkenal reductase (NADP(+)-dependent)-like isoform X2	461.444	630.865	261.59	115.178	117.461	100.322	23.0887	16.214	13.2956
TCONS_00000592	-	-	LOC103451529	TSS251	NC_041789.1:14859685-14867707	8022	XLOC_000232	-	-	LOC103451529	TSS251	NC_041789.1:14859685-14867707	-			0	1.76219	0	1.30884	0	0	0	0	0
TCONS_00000593	-	-	LOC103417929	TSS252	NC_041789.1:14868369-14871912	3543	XLOC_000233	-	-	LOC103417929	TSS252	NC_041789.1:14868369-14871912	-			8.32931	7.04877	7.90037	5.23534	10.5583	2.44687	2.38849	2.8613	7.97735
TCONS_00000594	-	-	LOC103446095	TSS253	NC_041789.1:14885688-14891630	5942	XLOC_000234	-	-	LOC103446095	TSS253	NC_041789.1:14885688-14891630	-	LOC103446095	protein=kinesin-like protein KIN-8B isoform X2	82.4602	103.969	75.4924	78.5302	88.4258	90.5342	227.703	237.488	226.911
TCONS_00000598	-	-	LOC103446109	TSS254	NC_041789.1:14893153-14896046	2893	XLOC_000235	-	-	LOC103446109	TSS254	NC_041789.1:14893153-14896046	-	LOC103446109	protein=COMPASS-like H3K4 histone methylase component WDR5A	226.557	136.57	231.744	113.869	224.364	149.259	171.971	220.32	204.752
TCONS_00000600	-	-	LOC103446085	TSS255	NC_041789.1:14911104-14913498	2394	XLOC_000236	-	-	LOC103446085	TSS255	NC_041789.1:14911104-14913498	-	LOC103446085	protein=transcription factor bHLH18-like	0.832931	1.76219	0	0	0	0	0	0	0
TCONS_00000603	-	-	LOC103446076	TSS256	NC_041789.1:14980166-14982827	2661	XLOC_000237	-	-	LOC103446076	TSS256	NC_041789.1:14980166-14982827	-	LOC103446076	protein=transcription factor bHLH18-like isoform X2	14.9928	22.0274	15.8007	0	0	2.44687	6.36931	14.3065	11.5228
TCONS_00000607	-	-	LOC108175242	TSS257	NC_041789.1:15003110-15004356	1246	XLOC_000238	-	-	LOC108175242	TSS257	NC_041789.1:15003110-15004356	-	LOC108175242	protein=uncharacterized protein LOC108175242	0	3.52438	0	0	0	0	1.59233	0.953766	0
TCONS_00000609	-	-	LOC114826087	TSS258	NC_041789.1:15056370-15058937	2567	XLOC_000239	-	-	LOC114826087	TSS258	NC_041789.1:15056370-15058937	-	LOC114826087	protein=two-component response regulator ORR26-like	0	0	0	0	0	0	0	0	0
TCONS_00000612	-	-	LOC103446060	TSS259	NC_041789.1:15214429-15217874	3445	XLOC_000240	-	-	LOC103446060	TSS259	NC_041789.1:15214429-15217874	-	LOC103446060	protein=digalactosyldiacylglycerol synthase 2, chloroplastic isoform X1	1321.03	1447.64	1212.27	1471.13	1573.19	1548.87	1780.22	1902.76	1500.63
TCONS_00000617	-	-	LOC103446040	TSS260	NC_041789.1:15222189-15223470	1281	XLOC_000241	-	-	LOC103446040	TSS260	NC_041789.1:15222189-15223470	-			11.661	25.5518	28.0902	17.0149	17.1572	18.3515	14.3309	5.7226	15.9547
TCONS_00000619	-	-	LOC103446020	TSS261	NC_041789.1:15240383-15242385	2002	XLOC_000242	-	-	LOC103446020	TSS261	NC_041789.1:15240383-15242385	-	LOC103446020	protein=acyl-coenzyme A thioesterase 13	244.049	352.438	230.866	244.752	227.003	253.251	74.8394	69.6249	84.2053
TCONS_00000621	-	-	LOC103431940	TSS262	NC_041789.1:15242489-15247661	861	XLOC_000243	-	-	LOC103431940	TSS262	NC_041789.1:15242489-15247661	-	LOC103431940	protein=uncharacterized protein LOC103431940 isoform X1	27.4867	26.4329	28.968	39.2651	19.7968	28.139	15.1271	18.1216	22.1593
TCONS_00000624	=	XM_029091129.1	LOC114820461	TSS263	NC_041789.1:15261182-15262136	954	XLOC_000244	-	-	LOC114820461	TSS263	NC_041789.1:15261182-15262136	-	LOC114820461	protein=BON1-associated protein 2-like	10.8281	2.64329	0.877819	125.648	48.8321	70.9593	82.0049	91.5616	46.9777
TCONS_00000625	=	XM_029091178.1	LOC103410198	TSS264	NC_041789.1:15287842-15288758	916	XLOC_000245	-	-	LOC103410198	TSS264	NC_041789.1:15287842-15288758	-	LOC103410198	protein=BON1-associated protein 2-like	12.494	8.81096	14.9229	369.092	118.781	135.801	444.259	167.863	704.666
TCONS_00000626	-	-	LOC103406847	TSS265	NC_041789.1:15314983-15317474	2491	XLOC_000246	-	-	LOC103406847	TSS265	NC_041789.1:15314983-15317474	-			0	0	0	0	3.95936	0	0	0.953766	0.886372
TCONS_00000627	=	XM_029091488.1	LOC103406662	TSS266	NC_041789.1:15427170-15437144	1776	XLOC_000247	-	-	LOC103406662	TSS266	NC_041789.1:15427170-15437144	-	LOC103406662	protein=plant UBX domain-containing protein 9-like isoform X2	29.9855	12.3353	42.1353	7.85302	9.23851	20.7984	3.98082	6.67636	7.09097
TCONS_00000634	-	-	LOC114820586	TSS267	NC_041789.1:15475516-15477440	1924	XLOC_000248	-	-	LOC114820586	TSS267	NC_041789.1:15475516-15477440	-	LOC114820586	protein=F-box protein PP2-A13 isoform X2	1675.86	2244.15	1761.78	1700.18	1364.66	1419.19	589.957	578.936	608.937
TCONS_00000637	-	-	LOC114820618	TSS268	NC_041789.1:15480257-15482277	2020	XLOC_000249	-	-	LOC114820618	TSS268	NC_041789.1:15480257-15482277	-			101.618	117.186	139.573	104.707	84.4664	128.461	1.59233	5.7226	8.86372
TCONS_00000638	=	XM_029105874.1	LOC114826102	TSS269	NC_041789.1:15491172-15491946	774	XLOC_000250	-	-	LOC114826102	TSS269	NC_041789.1:15491172-15491946	-	LOC114826102	protein=uncharacterized protein LOC114826102	0	0	0	0	0	0	0	0	0
TCONS_00000639	-	-	LOC103428547	TSS270	NC_041789.1:15522558-15526889	4331	XLOC_000251	-	-	LOC103428547	TSS270	NC_041789.1:15522558-15526889	-	LOC103428547	protein=F-box protein At4g00755-like	1579.24	1667.92	1605.53	1920.06	2003.44	2116.54	1891.68	1837.91	1899.49
TCONS_00000643	-	-	LOC103403731	TSS271	NC_041789.1:15571290-15572391	1101	XLOC_000252	-	-	LOC103403731	TSS271	NC_041789.1:15571290-15572391	-	LOC103403731	protein=uncharacterized protein LOC103403731	0	0	0	0	0	0	0	0	0
TCONS_00000645	=	XM_029092209.1	LOC103430235	TSS272	NC_041789.1:15640267-15643585	1073	XLOC_000253	-	-	LOC103430235	TSS272	NC_041789.1:15640267-15643585	-	LOC103430235	protein=beta-galactosidase-1-like protein 3 isoform X3	722.151	756.862	845.34	855.979	897.456	961.621	321.65	305.205	382.913
TCONS_00000678	-	-	LOC103423168	TSS273	NC_041789.1:15655590-15658114	2524	XLOC_000254	-	-	LOC103423168	TSS273,TSS274	NC_041789.1:15655590-15658114	-	LOC103423168	protein=probable O-methyltransferase 3 isoform X2	0	1.76219	0	2.61767	3.95936	1.22344	0	2.8613	4.43186
TCONS_00000682	-	-	LOC103426312	TSS275	NC_041789.1:15717131-15719742	2611	XLOC_000255	-	-	LOC103426312	TSS275	NC_041789.1:15717131-15719742	-	LOC103426312	protein=trans-resveratrol di-O-methyltransferase-like	635.526	764.792	141.329	22679.5	23135.9	22087.9	6695.74	6742.17	2749.53
TCONS_00000685	-	-	LOC114826555	TSS276	NC_041789.1:15745217-15747332	2115	XLOC_000256	-	-	LOC114826555	TSS276	NC_041789.1:15745217-15747332	-			0	0	0	0	0	0	0	0	0
TCONS_00000687	-	-	LOC103403211	TSS277	NC_041789.1:15758759-15762360	3601	XLOC_000257	-	-	LOC103403211	TSS277	NC_041789.1:15758759-15762360	-			4.16465	2.64329	7.02255	117.795	100.304	144.365	2.38849	3.81507	5.31823
TCONS_00000688	-	-	LOC103400976	TSS278	NC_041789.1:15763035-15765437	2402	XLOC_000258	-	-	LOC103400976	TSS278	NC_041789.1:15763035-15765437	-	LOC103400976	protein=uncharacterized protein LOC103400976	243.216	184.149	191.365	294.488	323.348	336.445	459.386	562.722	443.186
TCONS_00000691	=	XM_029092930.1	LOC103426311	TSS279	NC_041789.1:15767802-15774327	2150	XLOC_000259	-	-	LOC103426311	TSS279	NC_041789.1:15767802-15774327	-	LOC103426311	protein=NAD-dependent malic enzyme 59 kDa isoform, mitochondrial-like isoform X2	677.173	445.835	589.894	752.581	908.014	805.021	794.571	751.568	672.756
TCONS_00000697	-	-	LOC103400893	TSS280	NC_041789.1:15780091-15781810	1719	XLOC_000260	-	-	LOC103400893	TSS280	NC_041789.1:15780091-15781810	-	LOC103400893	protein=LOW QUALITY PROTEIN: (+)-neomenthol dehydrogenase-like	9.16224	10.5732	8.77819	9.16185	3.95936	11.0109	40.6043	26.7055	35.4549
TCONS_00000699	-	-	LOC103401547	TSS281	NC_041789.1:15814550-15816777	2227	XLOC_000261	-	-	LOC103401547	TSS281	NC_041789.1:15814550-15816777	-	LOC103401547	protein=(+)-neomenthol dehydrogenase-like	974.529	1011.5	792.671	903.097	599.184	846.618	2175.12	2174.59	2441.07
TCONS_00000702	-	-	LOC103417586	TSS282	NC_041789.1:15843734-15848784	5050	XLOC_000262	-	-	LOC103417586	TSS282	NC_041789.1:15843734-15848784	-	LOC103417586	protein=(-)-isopiperitenone reductase-like	241.55	305.74	209.799	1995.97	1380.5	1042.37	2669.54	2451.18	2841.71
TCONS_00000705	-	-	LOC108169346	TSS283	NC_041789.1:15853620-15855461	1841	XLOC_000263	-	-	LOC108169346	TSS283	NC_041789.1:15853620-15855461	-			106.615	99.5639	60.5695	116.486	171.572	122.344	182.321	198.383	210.07
TCONS_00000706	-	-	LOC108173325	TSS284	NC_041789.1:15856091-15858180	2089	XLOC_000264	-	-	LOC108173325	TSS284	NC_041789.1:15856091-15858180	-	LOC108173325	protein=(+)-neomenthol dehydrogenase-like	241.55	234.372	246.667	47.1181	31.6749	48.9374	166.398	138.296	157.774
TCONS_00000709	-	-	LOC103406159	TSS285	NC_041789.1:15872063-15877333	5270	XLOC_000265	-	-	LOC103406159	TSS285	NC_041789.1:15872063-15877333	-	LOC103406159	protein=uncharacterized protein LOC103406159	115.777	118.948	83.3928	120.413	172.892	174.951	245.218	182.169	170.183
TCONS_00000712	-	-	LOC103400412	TSS286	NC_041789.1:15878880-15882546	3666	XLOC_000266	-	-	LOC103400412	TSS286,TSS287	NC_041789.1:15878880-15882546	-	LOC103400412	protein=phosphomannomutase	505.589	422.926	435.398	485.578	452.687	467.352	703.013	684.804	658.574
TCONS_00000717	-	-	LOC103400322	TSS288	NC_041789.1:15883617-15887786	4169	XLOC_000267	-	-	LOC103400322	TSS288	NC_041789.1:15883617-15887786	-			32.4843	40.5304	45.6466	34.0297	21.1166	6.11718	28.6619	16.214	24.8184
TCONS_00000718	-	-	LOC103400221	TSS289	NC_041789.1:15934727-15944889	10162	XLOC_000268	-	-	LOC103400221	TSS289	NC_041789.1:15934727-15944889	-	LOC103400221	protein=uncharacterized protein LOC103400221	2706.19	2444.16	2631.7	3075.76	3369.42	3352.21	1236.44	1160.73	1137.21
TCONS_00000721	-	-	LOC103400131	TSS290	NC_041789.1:15945380-15947608	2228	XLOC_000269	-	-	LOC103400131	TSS290	NC_041789.1:15945380-15947608	-	LOC103400131	protein=LIM domain-containing protein PLIM2b	0.832931	0.881096	1.75564	0	0	1.22344	1.59233	2.8613	2.65912
TCONS_00000723	-	-	LOC103417596	TSS291	NC_041789.1:15952129-15956043	3914	XLOC_000270	-	-	LOC103417596	TSS291	NC_041789.1:15952129-15956043	-	LOC103417596	protein=cyclic nucleotide-gated ion channel 1-like	0	0	0	0	0	0	0	0	0
TCONS_00000726	-	-	LOC103417585	TSS292	NC_041789.1:15995337-15997829	2492	XLOC_000271	-	-	LOC103417585	TSS292	NC_041789.1:15995337-15997829	-	LOC103417585	protein=myb-related protein Myb4-like	99.1188	112.78	57.0582	10.4707	3.95936	7.34061	3.98082	3.81507	5.31823
TCONS_00000729	-	-	LOC103456191	TSS293	NC_041789.1:16006370-16018007	11637	XLOC_000272	-	-	LOC103456191	TSS293	NC_041789.1:16006370-16018007	-	LOC103456191	protein=tRNA-specific adenosine deaminase TAD1	114.944	116.305	129.039	86.3832	110.862	94.2046	109.074	98.2379	93.069
TCONS_00000737	-	-	LOC103417584	TSS294	NC_041789.1:16028992-16032061	3069	XLOC_000273	-	-	LOC103417584	TSS294	NC_041789.1:16028992-16032061	-	LOC103417584	protein=O-glucosyltransferase rumi homolog	0	0	0	0	0	0	7.96164	4.76883	2.65912
TCONS_00000740	-	-	LOC103455751	TSS295	NC_041789.1:16087988-16092983	4995	XLOC_000274	-	-	LOC103455751	TSS295	NC_041789.1:16087988-16092983	-	LOC103455751	protein=FT-interacting protein 7-like	1918.24	2020.35	1950.51	1215.91	1453.09	1402.06	939.473	981.426	1019.33
TCONS_00000742	=	XR_003768834.1	LOC103426316	TSS296	NC_041789.1:16107658-16148371	1263	XLOC_000275	-	-	LOC103426316	TSS296	NC_041789.1:16107658-16148371	-	LOC103426316	protein=uncharacterized protein LOC103426316	105.782	124.235	129.917	272.238	269.237	253.251	164.806	147.834	207.411
TCONS_00000769	=	XM_029093966.1	LOC114821524	TSS297	NC_041789.1:16169880-16170694	814	XLOC_000276	-	-	LOC114821524	TSS297	NC_041789.1:16169880-16170694	-	LOC114821524	protein=putative ripening-related protein 1	0.832931	0	0	0	0	0	0	0	0
TCONS_00000770	=	XM_029094040.1	LOC114821529	TSS298	NC_041789.1:16186648-16187326	678	XLOC_000277	-	-	LOC114821529	TSS298	NC_041789.1:16186648-16187326	-	LOC114821529	protein=putative ripening-related protein 1	0	0.881096	0	0	0	0	0	0	0
TCONS_00000771	-	-	LOC114821545	TSS299	NC_041789.1:16188648-16189253	605	XLOC_000278	-	-	LOC114821545	TSS299	NC_041789.1:16188648-16189253	-			0	0	0	0	0	0	0	0	0
TCONS_00000772	-	-	LOC114821565	TSS300	NC_041789.1:16215099-16217062	1963	XLOC_000279	-	-	LOC114821565	TSS300	NC_041789.1:16215099-16217062	-			39.9807	29.0762	36.8684	43.1916	40.9134	41.5968	22.2926	19.0753	30.1366
TCONS_00000773	-	-	LOC103455251	TSS301	NC_041789.1:16218447-16223482	5035	XLOC_000280	-	-	LOC103455251	TSS301	NC_041789.1:16218447-16223482	-	LOC103455251	protein=serine/threonine-protein kinase BSK3-like	258.209	322.481	226.477	145.281	149.136	148.036	563.684	559.861	542.459
TCONS_00000776	-	-	LOC103433887	TSS302	NC_041789.1:16238090-16251283	13193	XLOC_000281	-	-	LOC103433887	TSS302	NC_041789.1:16238090-16251283	-			105.782	91.634	102.705	90.3097	83.1466	92.9811	214.168	191.707	195.002
TCONS_00000780	-	-	LOC114821593	TSS303	NC_041789.1:16253200-16256192	2992	XLOC_000282	-	-	LOC114821593	TSS303	NC_041789.1:16253200-16256192	-	LOC114821593	protein=serine/threonine-protein kinase BSK3-like	49.9759	37.8871	26.3346	6.54418	10.5583	7.34061	8.7578	1.90753	6.2046
TCONS_00000784	-	-	LOC114821648	TSS304	NC_041789.1:16276551-16279635	3084	XLOC_000283	-	-	LOC114821648	TSS304,TSS305	NC_041789.1:16276551-16279635	-	LOC114821648	protein=UPF0187 protein At3g61320, chloroplastic-like	336.504	400.899	387.118	323.282	422.332	423.309	121.813	124.943	124.978
TCONS_00000787	-	-	LOC114821659	TSS306	NC_041789.1:16288376-16293573	5197	XLOC_000284	-	-	LOC114821659	TSS306	NC_041789.1:16288376-16293573	-	LOC114821659	protein=uncharacterized protein LOC114821659	56.6393	42.2926	55.3026	30.1032	21.1166	29.3625	3.98082	4.76883	12.4092
TCONS_00000789	j	XM_029094740.1	LOC114821676	TSS307	NC_041789.1:16345800-16360175	2985	XLOC_000285	-	-	LOC114821676	TSS307,TSS308	NC_041789.1:16345800-16360175	-	LOC114821676	protein=uncharacterized protein LOC114821676	678.839	664.347	559.171	942.362	964.765	948.163	581.996	609.457	576.142
TCONS_00000793	-	-	LOC114826116	TSS309	NC_041789.1:16382808-16383502	694	XLOC_000286	-	-	LOC114826116	TSS309	NC_041789.1:16382808-16383502	-	LOC114826116	protein=uncharacterized protein LOC114826116	0	0	0	0	0	0	0	0	0
TCONS_00000795	-	-	LOC103407534	TSS310	NC_041789.1:16407324-16415159	7835	XLOC_000287	-	-	LOC103407534	TSS310	NC_041789.1:16407324-16415159	-	LOC103407534	protein=LEAF RUST 10 DISEASE-RESISTANCE LOCUS RECEPTOR-LIKE PROTEIN KINASE-like 2.1	124.94	92.5151	129.917	86.3832	62.03	115.003	91.5588	129.712	101.933
TCONS_00000798	-	-	LOC114821796	TSS311	NC_041789.1:16438148-16442218	4070	XLOC_000288	-	-	LOC114821796	TSS311	NC_041789.1:16438148-16442218	-	LOC114821796	protein=transcription factor EGL1-like	249.046	237.015	230.866	89.0008	106.903	126.014	74.8394	107.776	72.6825
TCONS_00000801	-	-	LOC103401938	TSS312	NC_041789.1:16449897-16451898	2001	XLOC_000289	-	-	LOC103401938	TSS312	NC_041789.1:16449897-16451898	-	LOC103401938	protein=elicitor-responsive protein 3	0	0	0	0	0	0	0	0	0
TCONS_00000804	-	-	LOC114821909	TSS313	NC_041789.1:16460718-16478682	4085	XLOC_000290	-	-	LOC114821909	TSS313,TSS314	NC_041789.1:16460718-16478682	-	LOC114821909	protein=rop guanine nucleotide exchange factor 3-like isoform X1	1.66586	0	0	0	0	0	0	5.7226	5.31823
TCONS_00000810	-	-	LOC114821926	TSS315	NC_041789.1:16495897-16497955	2058	XLOC_000291	-	-	LOC114821926	TSS315,TSS316,TSS317	NC_041789.1:16495897-16497955	-	LOC114821926	protein=uncharacterized protein LOC114821926	112.446	110.137	80.7594	57.5888	39.5936	40.3734	89.9665	73.44	86.8644
TCONS_00000816	-	-	LOC114821968	TSS318	NC_041789.1:16519533-16527100	7567	XLOC_000292	-	-	LOC114821968	TSS318	NC_041789.1:16519533-16527100	-	LOC114821968	protein=DEAD-box ATP-dependent RNA helicase 28-like isoform X1	692.166	601.789	560.049	1158.32	1517.76	1272.37	272.288	226.996	269.457
TCONS_00000820	-	-	LOC114821988	TSS319	NC_041789.1:16527650-16528548	898	XLOC_000293	-	-	LOC114821988	TSS319	NC_041789.1:16527650-16528548	-			0	0	0	0	0	0	0	0	0
TCONS_00000822	-	-	LOC114826558	TSS320	NC_041789.1:16543619-16544236	617	XLOC_000294	-	-	LOC114826558	TSS320	NC_041789.1:16543619-16544236	-			0.832931	0	0	0	0	1.22344	0	0	2.65912
TCONS_00000824	-	-	LOC114821992	TSS321	NC_041789.1:16555894-16562329	6435	XLOC_000295	-	-	LOC114821992	TSS321	NC_041789.1:16555894-16562329	-	LOC114821992	protein=U-box domain-containing protein 33-like isoform X2	732.979	985.947	746.146	1222.45	921.212	1217.32	1788.98	2036.29	1666.38
TCONS_00000828	-	-	LOC103403817	TSS322	NC_041789.1:16566619-16573863	7244	XLOC_000296	-	-	LOC103403817	TSS322	NC_041789.1:16566619-16573863	-	LOC103403817	protein=signal peptide peptidase-like 4 isoform X2	384.814	336.579	401.163	514.372	460.606	429.426	503.175	474.022	503.459
TCONS_00000832	-	-	LOC103404058	TSS323	NC_041789.1:16592220-16595570	3350	XLOC_000297	-	-	LOC103404058	TSS323	NC_041789.1:16592220-16595570	-	LOC103404058	protein=receptor-like protein EIX2	2.49879	0	0	9.16185	0	0	0	0	0.886372
TCONS_00000834	=	XM_029095946.1	LOC103417600	TSS324	NC_041789.1:16650605-16651531	926	XLOC_000298	-	-	LOC103417600	TSS324	NC_041789.1:16650605-16651531	-	LOC103417600	protein=receptor-like protein EIX2	34.1502	29.9573	35.9906	31.4121	15.8375	20.7984	64.4893	89.654	45.205
TCONS_00000835	-	-	LOC114822048	TSS325	NC_041789.1:16654309-16656117	1808	XLOC_000299	-	-	LOC114822048	TSS325	NC_041789.1:16654309-16656117	-			0.832931	3.52438	3.51128	11.7795	7.91873	3.67031	4.77698	2.8613	5.31823
TCONS_00000837	-	-	LOC103403871	TSS326	NC_041789.1:16664371-16668060	3689	XLOC_000300	-	-	LOC103403871	TSS326	NC_041789.1:16664371-16668060	-	LOC103403871	protein=receptor-like protein EIX1	8.32931	15.8597	10.5338	10.4707	18.477	20.7984	8.7578	17.1678	7.97735
TCONS_00000839	-	-	LOC103417604	TSS327	NC_041789.1:16696801-16700233	3432	XLOC_000301	-	-	LOC103417604	TSS327	NC_041789.1:16696801-16700233	-	LOC103417604	protein=receptor-like protein EIX1 isoform X1	21.6562	28.1951	20.1898	17.0149	3.95936	13.4578	27.0696	35.2894	7.09097
TCONS_00000842	-	-	PIP1	TSS328	NC_041789.1:16725592-16727888	2296	XLOC_000302	-	-	PIP1	TSS328	NC_041789.1:16725592-16727888	-	PIP1	protein=aquaporin PIP1-1	2358.03	4880.39	2830.09	1188.42	506.799	670.443	99.5205	72.4862	84.2053
TCONS_00000845	-	-	LOC103404604	TSS329	NC_041789.1:16731528-16733861	2333	XLOC_000303	-	-	LOC103404604	TSS329	NC_041789.1:16731528-16733861	-	LOC103404604	protein=uncharacterized protein LOC103404604	236.552	176.219	205.41	251.296	335.226	346.232	209.391	234.627	196.775
TCONS_00000848	-	-	LOC108172358	TSS330	NC_041789.1:16737666-16740338	2672	XLOC_000304	-	-	LOC108172358	TSS330	NC_041789.1:16737666-16740338	-			4.99759	3.52438	0.877819	14.3972	9.23851	17.1281	4.77698	0.953766	6.2046
TCONS_00000851	-	-	LOC114822197	TSS331	NC_041789.1:16741577-16745933	4356	XLOC_000305	-	-	LOC114822197	TSS331	NC_041789.1:16741577-16745933	-	LOC114822197	protein=receptor-like protein EIX1 isoform X3	0.832931	1.76219	5.26691	28.7944	32.9947	23.2453	0	0	0
TCONS_00000855	-	-	LOC103404686	TSS332	NC_041789.1:16757096-16758936	1840	XLOC_000306	-	-	LOC103404686	TSS332	NC_041789.1:16757096-16758936	-			30.8184	44.0548	35.9906	36.6474	50.1519	36.7031	20.7003	45.7808	26.5912
TCONS_00000856	-	-	LOC103417602	TSS333	NC_041789.1:16767843-16770029	2186	XLOC_000307	-	-	LOC103417602	TSS333	NC_041789.1:16767843-16770029	-			9.16224	6.16767	11.4116	81.1478	46.1926	59.9484	11.9425	6.67636	14.1819
TCONS_00000860	=	XM_029096405.1	LOC103417606	TSS334	NC_041789.1:16784435-16795303	10775	XLOC_000308	-	-	LOC103417606	TSS334	NC_041789.1:16784435-16795303	-	LOC103417606	protein=receptor-like protein EIX1	132.436	91.634	111.483	74.6036	77.8675	57.5015	38.2159	64.8561	61.1596
TCONS_00000861	-	-	LOC114822317	TSS335	NC_041789.1:16797340-16799237	1897	XLOC_000309	-	-	LOC114822317	TSS335	NC_041789.1:16797340-16799237	-			4.99759	3.52438	2.63346	34.0297	19.7968	35.4796	14.3309	15.2603	10.6365
TCONS_00000865	-	-	LOC114822344	TSS336	NC_041789.1:16856767-16858740	1973	XLOC_000310	-	-	LOC114822344	TSS336	NC_041789.1:16856767-16858740	-			4.99759	7.04877	2.63346	48.4269	25.076	35.4796	3.18465	8.5839	8.86372
TCONS_00000867	-	-	LOC103406479	TSS337	NC_041789.1:16861123-16864818	3695	XLOC_000311	-	-	LOC103406479	TSS337	NC_041789.1:16861123-16864818	-	LOC103406479	protein=receptor-like protein EIX2	11.661	16.7408	6.14473	14.3972	14.5177	23.2453	15.9233	6.67636	12.4092
TCONS_00000869	-	-	LOC103406172	TSS338	NC_041789.1:16886557-16890420	3863	XLOC_000312	-	-	LOC103406172	TSS338	NC_041789.1:16886557-16890420	-	LOC103406172	protein=uncharacterized protein LOC103406172 isoform X2	109.114	121.591	94.8045	116.486	83.1466	47.714	27.8657	48.6421	49.6368
TCONS_00000873	-	-	LOC103406169	TSS339	NC_041789.1:16890730-16894372	3642	XLOC_000313	-	-	LOC103406169	TSS339	NC_041789.1:16890730-16894372	-	LOC103406169	protein=receptor-like protein EIX2	20.8233	20.2652	21.9455	22.2502	23.7562	40.3734	4.77698	12.399	6.2046
TCONS_00000875	-	-	LOC103406666	TSS340	NC_041789.1:16894893-16902213	7320	XLOC_000314	-	-	LOC103406666	TSS340	NC_041789.1:16894893-16902213	-			0.832931	6.16767	0	0	0	7.34061	0	4.76883	1.77274
TCONS_00000876	-	-	LOC103422133	TSS341	NC_041789.1:16905352-16908070	2718	XLOC_000315	-	-	LOC103422133	TSS341	NC_041789.1:16905352-16908070	-	LOC103422133	protein=receptor-like protein EIX2	0	0	0	0	0	0	5.57315	0.953766	2.65912
TCONS_00000878	-	-	LOC103405038	TSS342	NC_041789.1:16915716-16921517	5801	XLOC_000316	-	-	LOC103405038	TSS342	NC_041789.1:16915716-16921517	-	LOC103405038	protein=ascorbate transporter, chloroplastic-like	39.9807	37.8871	75.4924	7.85302	13.1979	18.3515	0.796164	6.67636	7.09097
TCONS_00000883	-	-	LOC103406175	TSS343	NC_041789.1:16944039-16948040	2151	XLOC_000317	-	-	LOC103406175	TSS343	NC_041789.1:16944039-16948040	-	LOC103406175	protein=uncharacterized protein LOC103406175	102.451	109.256	125.528	247.37	329.947	292.401	108.278	140.204	124.092
TCONS_00000886	-	-	LOC103405317	TSS344	NC_041789.1:16987620-16992712	5092	XLOC_000318	-	-	LOC103405317	TSS344	NC_041789.1:16987620-16992712	-	LOC103405317	protein=L-3-cyanoalanine synthase 2, mitochondrial	1049.49	822.944	909.421	33288.9	33659.9	45176.6	4573.96	6517.09	4274.08
TCONS_00000889	-	-	TRNAY-GUA	TSS345	NC_041789.1:16993111-16993200	89	XLOC_000319	-	-	TRNAY-GUA	TSS345	NC_041789.1:16993111-16993200	-			0	0	0	0	0	0	0	0	0
TCONS_00000891	-	-	LOC103405393	TSS346	NC_041789.1:17016151-17027525	11374	XLOC_000320	-	-	LOC103405393	TSS346	NC_041789.1:17016151-17027525	-	LOC103405393	protein=LOW QUALITY PROTEIN: ATP-dependent helicase BRM	1879.93	2075.86	1903.99	1927.92	1816.03	1922.02	1945.03	1861.75	1895.95
TCONS_00000894	-	-	LOC114822615	TSS347	NC_041789.1:17089570-17092964	3394	XLOC_000321	-	-	LOC114822615	TSS347	NC_041789.1:17089570-17092964	-	LOC114822615	protein=LOW QUALITY PROTEIN: pentatricopeptide repeat-containing protein At2g46050, mitochondrial-like	14.1598	17.6219	16.6786	14.3972	21.1166	13.4578	8.7578	9.53766	25.7048
TCONS_00000896	j	XM_029097767.1	LOC114822721	TSS348	NC_041789.1:17095827-17105028	2244	XLOC_000322	-	-	LOC114822721	TSS348	NC_041789.1:17095827-17105028	-	LOC114822721	protein=calmodulin-binding receptor-like cytoplasmic kinase 2	8.32931	15.8597	3.51128	123.031	65.9894	80.7468	265.919	254.656	304.912
TCONS_00000899	-	-	LOC114826560	TSS349	NC_041789.1:17113221-17115656	2435	XLOC_000323	-	-	LOC114826560	TSS349	NC_041789.1:17113221-17115656	-			0	0	0	0	0	0	0	0	0
TCONS_00000901	-	-	LOC103409552	TSS350	NC_041789.1:17223636-17236382	12746	XLOC_000324	-	-	LOC103409552	TSS350	NC_041789.1:17223636-17236382	-			116.61	52.8658	15.8007	18.3237	3.95936	216.548	12.7386	10.4914	6.2046
TCONS_00000902	-	-	LOC103423867	TSS351	NC_041789.1:17293223-17297019	3796	XLOC_000325	-	-	LOC103423867	TSS351	NC_041789.1:17293223-17297019	-	LOC103423867	protein=LOW QUALITY PROTEIN: mechanosensitive ion channel protein 1, mitochondrial	132.436	126.878	128.162	92.9273	112.182	89.3108	94.7435	108.729	97.5009
TCONS_00000905	=	XM_008348330.3	LOC103409507	TSS352	NC_041789.1:17304682-17306962	2280	XLOC_000326	-	-	LOC103409507	TSS352	NC_041789.1:17304682-17306962	-	LOC103409507	protein=soyasaponin III rhamnosyltransferase-like	229.056	266.972	301.97	312.812	428.931	392.723	201.429	152.603	217.161
TCONS_00000906	=	XM_008348311.3	LOC103409460	TSS353	NC_041789.1:17329914-17331545	1631	XLOC_000327	-	-	LOC103409460	TSS353	NC_041789.1:17329914-17331545	-	LOC103409460	protein=soyasaponin III rhamnosyltransferase-like	160.756	177.1	216.821	230.355	223.044	218.995	21.4964	16.214	23.0457
TCONS_00000907	-	-	LOC103428042	TSS354	NC_041789.1:17334770-17340467	5697	XLOC_000328	-	-	LOC103428042	TSS354	NC_041789.1:17334770-17340467	-	LOC103428042	protein=putative UDP-rhamnose:rhamnosyltransferase 1	8.32931	0.881096	12.2895	5.23534	7.91873	7.34061	7.96164	3.81507	6.2046
TCONS_00000909	-	-	LOC103417619	TSS355	NC_041789.1:17361625-17364971	3346	XLOC_000329	-	-	LOC103417619	TSS355	NC_041789.1:17361625-17364971	-	LOC103417619	protein=probable polygalacturonase	2.49879	0	7.02255	11.7795	48.8321	25.6922	5.57315	4.76883	6.2046
TCONS_00000912	-	-	LOC103408445	TSS356	NC_041789.1:17458515-17465771	7256	XLOC_000330	-	-	LOC103408445	TSS356	NC_041789.1:17458515-17465771	-	LOC103408445	protein=uncharacterized protein LOC103408445	2786.15	3144.63	2894.17	2177.9	2161.81	2269.47	2243.59	2389.18	2345.34
TCONS_00000915	-	-	LOC103408141	TSS357	NC_041789.1:17506299-17508697	2398	XLOC_000331	-	-	LOC103408141	TSS357	NC_041789.1:17506299-17508697	-	LOC103408141	protein=heavy metal-associated isoprenylated plant protein 39-like	1132.79	1032.64	941.022	1507.78	1651.05	1493.82	1781.02	1815.02	1761.22
TCONS_00000917	-	-	LOC103410174	TSS358	NC_041789.1:17630936-17632460	1524	XLOC_000332	-	-	LOC103410174	TSS358	NC_041789.1:17630936-17632460	-	LOC103410174	protein=40S ribosomal protein S7-like	1199.42	1120.75	948.922	1065.39	1050.55	1218.54	1378.16	1432.56	1172.67
TCONS_00000920	-	-	LOC103408051	TSS359	NC_041789.1:17638759-17648282	9523	XLOC_000333	-	-	LOC103408051	TSS359	NC_041789.1:17638759-17648282	-	LOC103408051	protein=exocyst complex component SEC10b-like	893.735	739.24	1027.05	985.553	1127.1	1087.63	841.545	887.003	937.781
TCONS_00000925	-	-	LOC103407953	TSS360	NC_041789.1:17654940-17656738	1798	XLOC_000334	-	-	LOC103407953	TSS360	NC_041789.1:17654940-17656738	-	LOC103407953	protein=WRKY transcription factor 22	6.66345	1.76219	0	3.92651	1.31979	0	0	6.67636	2.65912
TCONS_00000927	-	-	LOC103417615	TSS361	NC_041789.1:17713805-17718195	4390	XLOC_000335	-	-	LOC103417615	TSS361	NC_041789.1:17713805-17718195	-	LOC103417615	protein=uncharacterized protein LOC103417615	608.872	555.091	610.962	463.328	600.503	594.59	368.624	500.727	253.502
TCONS_00000930	-	-	LOC103417614	TSS362	NC_041789.1:17721107-17724195	3088	XLOC_000336	-	-	LOC103417614	TSS362	NC_041789.1:17721107-17724195	-	LOC103417614	protein=probable WRKY transcription factor 24	3.33172	0.881096	0	137.428	159.694	161.494	132.163	246.072	102.819
TCONS_00000932	-	-	LOC103407676	TSS363	NC_041789.1:17754931-17756404	1473	XLOC_000337	-	-	LOC103407676	TSS363	NC_041789.1:17754931-17756404	-	LOC103407676	protein=desiccation protectant protein Lea14 homolog	10.8281	0	1.75564	0	13.1979	7.34061	10.3501	5.7226	2.65912
TCONS_00000934	-	-	LOC103407581	TSS364	NC_041789.1:17776912-17778558	1646	XLOC_000338	-	-	LOC103407581	TSS364	NC_041789.1:17776912-17778558	-	LOC103407581	protein=desiccation protectant protein Lea14 homolog	3747.36	4890.08	4623.47	708.08	1197.05	945.716	10353.3	9125.64	8955.9
TCONS_00000936	-	-	LOC103417613	TSS365	NC_041789.1:17781638-17782545	907	XLOC_000339	-	-	LOC103417613	TSS365	NC_041789.1:17781638-17782545	-	LOC103417613	protein=desiccation protectant protein Lea14 homolog	3.33172	1.76219	0.877819	0	0	1.22344	0	0.953766	1.77274
TCONS_00000938	=	XM_008345188.3	LOC103406180	TSS366	NC_041789.1:17805990-17806653	663	XLOC_000340	-	-	LOC103406180	TSS366	NC_041789.1:17805990-17806653	-	LOC103406180	protein=late embryogenesis abundant protein At1g64065	1902.41	1515.49	1708.24	1958.02	1697.25	1935.48	240.441	499.774	161.32
TCONS_00000939	=	XM_008345187.3	LOC103406179	TSS367	NC_041789.1:17822677-17823628	951	XLOC_000341	-	-	LOC103406179	TSS367	NC_041789.1:17822677-17823628	-	LOC103406179	protein=RING-H2 finger protein ATL67	455.613	371.823	346.739	515.681	444.768	587.249	121.813	172.632	88.6372
TCONS_00000940	-	-	LOC103407392	TSS368	NC_041789.1:17828785-17830849	2064	XLOC_000342	-	-	LOC103407392	TSS368	NC_041789.1:17828785-17830849	-	LOC103407392	protein=reticulon-like protein B1	3712.37	3809.86	3741.26	3248.53	3579.26	3546.74	9753.8	9977.35	9852.02
TCONS_00000943	=	XR_003775885.1	LOC114826870	TSS369	NC_041789.1:17845761-17845912	151	XLOC_000343	-	-	LOC114826870	TSS369	NC_041789.1:17845761-17845912	-			0	0	0	0	0	0	0	0	0
TCONS_00000944	=	unassigned_transcript_6	TRNAL-CAA	TSS370	NC_041789.1:17857567-17857651	84	XLOC_000344	-	-	TRNAL-CAA	TSS370	NC_041789.1:17857567-17857651	-			0	0	0	0	0	0	0	0	0
TCONS_00000945	-	-	LOC103406177	TSS371	NC_041789.1:17908935-17911536	2601	XLOC_000345	-	-	LOC103406177	TSS371	NC_041789.1:17908935-17911536	-	LOC103406177	protein=protein ABIL1-like	111.613	149.786	127.284	82.4567	120.101	127.237	94.7435	84.8852	62.046
TCONS_00000948	-	-	LOC103406178	TSS372	NC_041789.1:17912320-17915255	2935	XLOC_000346	-	-	LOC103406178	TSS372	NC_041789.1:17912320-17915255	-	LOC103406178	protein=UDP-D-xylose:L-fucose alpha-1,3-D-xylosyltransferase MGP4	305.686	282.832	289.68	213.34	292.993	292.401	215.76	222.228	240.207
TCONS_00000951	-	-	LOC103407019	TSS373	NC_041789.1:17934555-17943887	9332	XLOC_000347	-	-	LOC103407019	TSS373	NC_041789.1:17934555-17943887	-	LOC103407019	protein=uncharacterized protein LOC103407019	970.365	960.395	1012.13	770.904	611.062	671.666	1150.46	1137.84	1039.71
TCONS_00000954	-	-	LOC103426524	TSS374	NC_041789.1:17966747-17971600	4853	XLOC_000348	-	-	LOC103426524	TSS374	NC_041789.1:17966747-17971600	-	LOC103426524	protein=BAG family molecular chaperone regulator 6	1.66586	0	3.51128	5990.54	10256.1	7815.31	11926.5	11845.8	12832
TCONS_00000959	=	XM_008364155.3	LOC103426067	TSS375	NC_041789.1:17974026-17975408	1382	XLOC_000349	-	-	LOC103426067	TSS375	NC_041789.1:17974026-17975408	-	LOC103426067	protein=uncharacterized protein LOC103426067	8.32931	3.52438	4.3891	7.85302	27.7155	9.78749	35.8274	37.1969	63.8188
TCONS_00000960	-	-	LOC103426547	TSS376	NC_041789.1:17985595-17988718	3123	XLOC_000350	-	-	LOC103426547	TSS376	NC_041789.1:17985595-17988718	-	LOC103426547	protein=F-box/kelch-repeat protein At3g61590-like	520.582	614.124	600.428	789.228	823.548	791.563	1885.32	1344.81	3601.33
TCONS_00000962	-	-	LOC103426719	TSS377	NC_041789.1:17997502-18001218	3716	XLOC_000351	-	-	LOC103426719	TSS377	NC_041789.1:17997502-18001218	-	LOC103426719	protein=putative phosphatidylinositol 4-phosphate 5-kinase 11	1.66586	0	0	0	0	0	0	0.953766	4.43186
TCONS_00000965	-	-	LOC103426539	TSS378	NC_041789.1:18005866-18009147	3281	XLOC_000352	-	-	LOC103426539	TSS378	NC_041789.1:18005866-18009147	-	LOC103426539	protein=uncharacterized protein At5g41620	58.3052	60.7956	50.9135	107.325	135.938	117.45	167.194	143.065	154.229
TCONS_00000968	-	-	LOC103411640	TSS379	NC_041789.1:18090782-18094119	3337	XLOC_000353	-	-	LOC103411640	TSS379	NC_041789.1:18090782-18094119	-	LOC103411640	protein=BTB/POZ domain-containing protein POB1-like	729.647	741.002	701.377	607.3	663.853	549.323	747.598	713.417	758.734
TCONS_00000971	=	XM_008356516.2	LOC103418355	TSS380	NC_041789.1:18125596-18126502	906	XLOC_000354	-	-	LOC103418355	TSS380	NC_041789.1:18125596-18126502	-	LOC103418355	protein=uncharacterized protein LOC103418355	0	0	0	0	1.31979	2.44687	0	0	0
TCONS_00000972	-	-	LOC103406197	TSS381	NC_041789.1:18140302-18145317	5015	XLOC_000355	-	-	LOC103406197	TSS381	NC_041789.1:18140302-18145317	-	LOC103406197	protein=common plant regulatory factor 1-like isoform X1	707.991	797.392	801.449	844.199	979.283	894.332	561.295	609.457	517.641
TCONS_00000976	-	-	LOC103412014	TSS382	NC_041789.1:18157387-18161032	3645	XLOC_000356	-	-	LOC103412014	TSS382	NC_041789.1:18157387-18161032	-	LOC103412014	protein=putative glucose-6-phosphate 1-epimerase	33.3172	49.3414	48.28	14.3972	19.7968	14.6812	23.0887	30.5205	18.6138
TCONS_00000979	-	-	LOC103406221	TSS383	NC_041789.1:18164029-18166521	2492	XLOC_000357	-	-	LOC103406221	TSS383	NC_041789.1:18164029-18166521	-	LOC103406221	protein=NDR1/HIN1-like protein 6	75.7967	140.975	101.827	10.4707	3.95936	9.78749	56.5276	77.2551	39.0004
TCONS_00000981	-	-	LOC103411825	TSS384	NC_041789.1:18174273-18177141	2868	XLOC_000358	-	-	LOC103411825	TSS384	NC_041789.1:18174273-18177141	-	LOC103411825	protein=ubiquitin-conjugating enzyme E2-17 kDa	1336.85	1471.43	1386.95	722.477	665.173	787.893	1179.91	1233.22	1014.01
TCONS_00000984	=	NM_001328784.1	LOC103411725	TSS385	NC_041789.1:18180390-18181550	1160	XLOC_000359	-	-	LOC103411725	TSS385	NC_041789.1:18180390-18181550	-	LOC103411725	protein=ethylene-responsive transcription factor CRF4-like	4.99759	0	0	1.30884	0	0	1.59233	4.76883	0
TCONS_00000985	-	-	LOC103417625	TSS386	NC_041789.1:18187289-18188649	1360	XLOC_000360	-	-	LOC103417625	TSS386	NC_041789.1:18187289-18188649	-	LOC103417625	protein=uncharacterized protein LOC103417625	0	0	0	0	0	0	0	0	0
TCONS_00000987	-	-	LOC103412266	TSS387	NC_041789.1:18226461-18230287	3826	XLOC_000361	-	-	LOC103412266	TSS387,TSS388	NC_041789.1:18226461-18230287	-	LOC103412266	protein=mitochondrial carrier protein MTM1 isoform X1	59.971	80.1798	40.3797	85.0743	81.8268	92.9811	267.511	221.274	319.98
TCONS_00000992	-	-	LOC103412753	TSS389	NC_041789.1:18275991-18278794	2803	XLOC_000362	-	-	LOC103412753	TSS389	NC_041789.1:18275991-18278794	-	LOC103412753	protein=mitogen-activated protein kinase kinase kinase 7-like	0	0	0.877819	0	0	0	0	1.90753	0
TCONS_00000994	=	XM_008351547.3	LOC103413018	TSS390	NC_041789.1:18369894-18375270	1988	XLOC_000363	-	-	LOC103413018	TSS390,TSS391,TSS392,TSS393	NC_041789.1:18369894-18375270	-	LOC103413018	protein=jasmonoyl--L-amino acid synthetase JAR4 isoform X1	1390.16	1678.49	1462.45	2101.99	1777.75	2044.36	877.372	906.078	808.371
TCONS_00001001	-	-	LOC103413171	TSS394	NC_041789.1:18405012-18409985	4973	XLOC_000364	-	-	LOC103413171	TSS394	NC_041789.1:18405012-18409985	-	LOC103413171	protein=protein ENHANCED DISEASE RESISTANCE 4 isoform X2	143.264	120.71	159.763	133.501	137.258	115.003	177.544	121.128	178.161
TCONS_00001006	-	-	LOC103413264	TSS395	NC_041789.1:18412965-18416037	3072	XLOC_000365	-	-	LOC103413264	TSS395	NC_041789.1:18412965-18416037	-	LOC103413264	protein=protein trichome birefringence-like 25	33.3172	64.32	76.3703	20.9414	11.8781	24.4687	9.55396	5.7226	8.86372
TCONS_00001008	=	XM_008351916.3	LOC103413421	TSS396	NC_041789.1:18430676-18432876	2200	XLOC_000366	-	-	LOC103413421	TSS396	NC_041789.1:18430676-18432876	-	LOC103413421	protein=hydroquinone glucosyltransferase	106.615	104.85	244.912	150.516	58.0707	39.1499	3890.85	2332.91	4438.06
TCONS_00001009	-	-	LOC103413510	TSS397	NC_041789.1:18466369-18468854	2485	XLOC_000367	-	-	LOC103413510	TSS397	NC_041789.1:18466369-18468854	-	LOC103413510	protein=putative anthocyanidin reductase	0	0	0	0	0	0	0.796164	0	0
TCONS_00001012	-	-	LOC103413696	TSS398	NC_041789.1:18492577-18494063	1486	XLOC_000368	-	-	LOC103413696	TSS398	NC_041789.1:18492577-18494063	-	LOC103413696	protein=anthocyanidin reductase ((2S)-flavan-3-ol-forming)-like	1039.5	903.124	874.308	1194.97	1384.46	1462.01	663.204	646.654	735.689
TCONS_00001014	-	-	LOC103418902	TSS399	NC_041789.1:18495945-18501607	3087	XLOC_000369	-	-	LOC103418902	TSS399	NC_041789.1:18495945-18501607	-	LOC103418902	protein=putative anthocyanidin reductase	1730	1756.02	1430.85	1197.58	1266.03	1634.51	888.519	795.441	923.599
TCONS_00001017	=	XM_029105958.1	LOC103417646	TSS400	NC_041789.1:18639456-18639942	486	XLOC_000370	-	-	LOC103417646	TSS400	NC_041789.1:18639456-18639942	-	LOC103417646	protein=histone H1.2-like	0	0	0	0	0	0	0	0	0
TCONS_00001018	=	XM_008352477.3	LOC103414026	TSS401	NC_041789.1:18642345-18648591	3317	XLOC_000371	-	-	LOC103414026	TSS401	NC_041789.1:18642345-18648591	-	LOC103414026	protein=pentatricopeptide repeat-containing protein At4g01030, mitochondrial	24.2285	27.3543	47.4919	15.7124	33.0531	26.9577	3.19079	11.4631	11.542
TCONS_00001019	-	-	LOC103426336	TSS402	NC_041789.1:18675666-18678704	3038	XLOC_000372	-	-	LOC103426336	TSS402	NC_041789.1:18675666-18678704	-	LOC103426336	protein=phospholipase A1 PLIP1, chloroplastic-like	19.1574	17.6219	14.0451	0	1.31979	0	0.796164	1.90753	4.43186
TCONS_00001022	=	XM_008345229.2	LOC103406225	TSS403	NC_041789.1:18697520-18698033	513	XLOC_000373	-	-	LOC103406225	TSS403	NC_041789.1:18697520-18698033	-	LOC103406225	protein=uncharacterized protein LOC103406225	0	0	0	0	0	0	0	0	0
TCONS_00001023	-	-	LOC103406206	TSS404	NC_041789.1:18701002-18708514	7512	XLOC_000374	-	-	LOC103406206	TSS404	NC_041789.1:18701002-18708514	-	LOC103406206	protein=uncharacterized protein LOC103406206 isoform X2	554.732	630.865	554.782	553.638	508.118	491.821	776.26	780.181	978.554
TCONS_00001027	-	-	LOC103414221	TSS405	NC_041789.1:18732169-18736946	4777	XLOC_000375	-	-	LOC103414221	TSS405	NC_041789.1:18732169-18736946	-	LOC103414221	protein=uncharacterized protein LOC103414221 isoform X1	883.74	815.895	692.599	709.389	725.883	621.505	984.854	1002.41	1067.19
TCONS_00001034	-	-	LOC103414450	TSS406	NC_041789.1:18740860-18744909	4049	XLOC_000376	-	-	LOC103414450	TSS406	NC_041789.1:18740860-18744909	-	LOC103414450	protein=cyclic nucleotide-gated ion channel 1	39.9807	28.1951	28.968	62.8241	13.1979	86.8639	2.38849	41.012	13.2956
TCONS_00001037	-	-	LOC103417630	TSS407	NC_041789.1:18782228-18784894	2666	XLOC_000377	-	-	LOC103417630	TSS407	NC_041789.1:18782228-18784894	-	LOC103417630	protein=replication stress response regulator SDE2-like	358.993	408.829	347.616	458.093	465.885	375.595	717.343	738.215	739.234
TCONS_00001039	-	-	LOC114823856	TSS408	NC_041789.1:18810367-18812428	2061	XLOC_000378	-	-	LOC114823856	TSS408	NC_041789.1:18810367-18812428	-			151.593	162.122	137.818	153.134	118.781	102.769	141.717	171.678	136.501
TCONS_00001042	-	-	LOC103414980	TSS409	NC_041789.1:18824356-18835641	11285	XLOC_000379	-	-	LOC103414980	TSS409	NC_041789.1:18824356-18835641	-	LOC103414980	protein=LOW QUALITY PROTEIN: protein TSS	52.4746	39.6493	84.2706	90.3097	175.532	168.834	17.5156	19.0753	20.3865
TCONS_00001045	-	-	LOC103439326	TSS410	NC_041789.1:18858877-18861327	2450	XLOC_000380	-	-	LOC103439326	TSS410	NC_041789.1:18858877-18861327	-	LOC103439326	protein=uncharacterized protein LOC103439326	119.109	130.402	83.3928	285.326	454.007	356.02	127.386	156.418	220.707
TCONS_00001047	-	-	LOC103406228	TSS411	NC_041789.1:18863550-18872602	9052	XLOC_000381	-	-	LOC103406228	TSS411	NC_041789.1:18863550-18872602	-			31.6514	25.5518	21.0677	20.9414	31.6749	30.5859	53.343	46.7346	43.4322
TCONS_00001048	-	-	LOC103417634	TSS412	NC_041789.1:18874942-18877883	2941	XLOC_000382	-	-	LOC103417634	TSS412	NC_041789.1:18874942-18877883	-	LOC103417634	protein=phosphatidylinositol 4-kinase gamma 4-like	397.308	437.024	409.064	696.301	671.772	594.59	905.238	1075.85	794.189
TCONS_00001051	=	XM_029105971.1	LOC114826135	TSS413	NC_041789.1:18884350-18884896	546	XLOC_000383	-	-	LOC114826135	TSS413	NC_041789.1:18884350-18884896	-	LOC114826135	protein=aspartic proteinase CDR1-like	0	0	0	0	0	0	0	0	0
TCONS_00001052	-	-	LOC103426339	TSS414	NC_041789.1:18884990-18885643	653	XLOC_000384	-	-	LOC103426339	TSS414	NC_041789.1:18884990-18885643	-	LOC103426339	protein=aspartic proteinase nepenthesin-1-like	0	0	0	0	0	0	0	0	0
TCONS_00001054	=	XM_008364434.2	LOC103426340	TSS415	NC_041789.1:18887022-18888363	1341	XLOC_000385	-	-	LOC103426340	TSS415	NC_041789.1:18887022-18888363	-	LOC103426340	protein=aspartic proteinase CDR1-like	0	0	0	0	0	0	0	0	0
TCONS_00001055	=	XM_029105991.1	LOC114826138	TSS416	NC_041789.1:18889679-18890311	632	XLOC_000386	-	-	LOC114826138	TSS416	NC_041789.1:18889679-18890311	-	LOC114826138	protein=lachrymatory-factor synthase-like	0	0	0	0	0	0	0	0	0
TCONS_00001056	-	-	LOC108172362	TSS417	NC_041789.1:18891873-18893043	1170	XLOC_000387	-	-	LOC108172362	TSS417	NC_041789.1:18891873-18893043	-			13.3269	13.2164	12.2895	15.706	9.23851	7.34061	8.7578	2.8613	8.86372
TCONS_00001057	=	XM_008364435.3	LOC103426342	TSS418	NC_041789.1:18903454-18904783	1329	XLOC_000388	-	-	LOC103426342	TSS418	NC_041789.1:18903454-18904783	-	LOC103426342	protein=aspartic proteinase nepenthesin-1-like	0	0	0	0	0	0	0	0	0
TCONS_00001058	-	-	LOC103415445	TSS419	NC_041789.1:18948076-18951099	3023	XLOC_000389	-	-	LOC103415445	TSS419	NC_041789.1:18948076-18951099	-	LOC103415445	protein=uncharacterized protein LOC103415445	154.925	139.213	161.519	200.252	162.334	188.409	124.998	106.822	93.9554
TCONS_00001061	-	-	LOC103417637	TSS420	NC_041789.1:19002463-19007282	4819	XLOC_000390	-	-	LOC103417637	TSS420	NC_041789.1:19002463-19007282	-	LOC103417637	protein=exportin-2	957.871	986.828	918.199	769.595	947.608	875.98	602.696	588.474	598.301
TCONS_00001063	-	-	LOC103420136	TSS421	NC_041789.1:19022914-19024249	1335	XLOC_000391	-	-	LOC103420136	TSS421	NC_041789.1:19022914-19024249	-	LOC103420136	protein=NADP-dependent malic enzyme-like	66433.7	66518.4	74490.8	38541.3	49134.4	49379.1	11264.1	10031.7	9040.1
TCONS_00001065	-	-	LOC103416152	TSS422	NC_041789.1:19041015-19045647	4632	XLOC_000392	-	-	LOC103416152	TSS422	NC_041789.1:19041015-19045647	-	LOC103416152	protein=auxin response factor 18 isoform X2	54.1405	59.9145	116.75	5.23534	11.8781	6.11718	0.796164	5.7226	5.31823
TCONS_00001069	=	XM_029099575.1	LOC103416059	TSS423	NC_041789.1:19052890-19054810	1484	XLOC_000393	-	-	LOC103416059	TSS423	NC_041789.1:19052890-19054810	-	LOC103416059	protein=uncharacterized protein At4g00950 isoform X1	166.586	147.143	187.853	14.3972	3.95936	11.0109	36.6235	62.9486	19.5002
TCONS_00001072	-	-	LOC103420313	TSS424	NC_041789.1:19092048-19095493	3445	XLOC_000394	-	-	LOC103420313	TSS424	NC_041789.1:19092048-19095493	-	LOC103420313	protein=probable alkaline/neutral invertase F	0	0	0	0	0	0	0	2.8613	0
TCONS_00001075	=	XM_008377934.3	LOC103439375	TSS425	NC_041789.1:19096560-19097390	830	XLOC_000395	-	-	LOC103439375	TSS425	NC_041789.1:19096560-19097390	-	LOC103439375	protein=uncharacterized protein LOC103439375	337.337	279.307	300.214	481.652	501.519	464.906	445.852	555.092	458.254
TCONS_00001076	-	-	LOC103406214	TSS426	NC_041789.1:19180115-19182178	2063	XLOC_000396	-	-	LOC103406214	TSS426	NC_041789.1:19180115-19182178	-			3.33172	2.64329	4.3891	9.16185	3.95936	1.22344	2.38849	0.953766	0.886372
TCONS_00001077	-	-	LOC103420405	TSS427	NC_041789.1:19235495-19242060	4309	XLOC_000397	-	-	LOC103420405	TSS427	NC_041789.1:19235495-19242060	-	LOC103420405	protein=serine/threonine-protein kinase WNK8-like isoform X1	21.4598	29.5555	24.5919	29.0506	18.7289	26.6846	48.2875	57.4036	49.9788
TCONS_00001081	-	-	LOC103416657	TSS428	NC_041789.1:19242630-19244318	1688	XLOC_000398	-	-	LOC103416657	TSS428,TSS429	NC_041789.1:19242630-19244318	-	LOC103416657	protein=protein yippee-like At4g27745 isoform X2	29.1526	30.8384	14.9229	6.54418	2.63958	1.22344	59.7123	67.7174	76.228
TCONS_00001085	=	XM_029099670.1	LOC114823896	TSS430	NC_041789.1:19246882-19247524	642	XLOC_000399	-	-	LOC114823896	TSS430	NC_041789.1:19246882-19247524	-	LOC114823896	protein=calcium-binding protein KIC-like	3.33172	0	0.877819	0	2.63958	2.44687	5.57315	16.214	2.65912
TCONS_00001086	-	-	LOC114823901	TSS431	NC_041789.1:19290063-19292088	2025	XLOC_000400	-	-	LOC114823901	TSS431	NC_041789.1:19290063-19292088	-	LOC114823901	protein=ras-related protein RABA3-like	0	1.76219	0.877819	0	0	0	0.796164	1.90753	1.77274
TCONS_00001088	-	-	LOC114823903	TSS432	NC_041789.1:19295185-19296809	1624	XLOC_000401	-	-	LOC114823903	TSS432	NC_041789.1:19295185-19296809	-			4.99759	13.2164	7.02255	11.7795	3.95936	4.89374	57.3238	59.1335	73.5689
TCONS_00001090	-	-	LOC103417540	TSS433	NC_041789.1:19328799-19331037	2238	XLOC_000402	-	-	LOC103417540	TSS433	NC_041789.1:19328799-19331037	-	LOC103417540	protein=uncharacterized protein LOC103417540	29.9855	25.5518	74.6146	28.7944	38.2738	61.1718	3.98082	9.53766	2.65912
TCONS_00001093	=	XM_029106062.1	LOC103420972	TSS434	NC_041789.1:19334248-19335826	1578	XLOC_000403	-	-	LOC103420972	TSS434	NC_041789.1:19334248-19335826	-	LOC103420972	protein=vegetative cell wall protein gp1-like	0.832931	0.881096	4.3891	0	0	0	92.355	80.1164	23.932
TCONS_00001094	=	XM_029099706.1	LOC103421465	TSS435	NC_041789.1:19591075-19595321	1700	XLOC_000404	-	-	LOC103421465	TSS435	NC_041789.1:19591075-19595321	-	LOC103421465	protein=rho GTPase-activating protein 3-like isoform X1	35.816	75.7743	71.9812	9.16185	9.23851	23.2453	93.1511	69.6249	98.3873
TCONS_00001098	-	-	LOC114826148	TSS436	NC_041789.1:19604452-19605620	1168	XLOC_000405	-	-	LOC114826148	TSS436	NC_041789.1:19604452-19605620	-	LOC114826148	protein=uncharacterized protein LOC114826148	0	0	0	0	0	0	0	0	0
TCONS_00001100	=	XM_008372128.3	LOC103433841	TSS437	NC_041789.1:19637161-19639150	1989	XLOC_000406	-	-	LOC103433841	TSS437	NC_041789.1:19637161-19639150	-	LOC103433841	protein=transcription factor MYC2	0.832931	0	0	0	0	0	0	0	0
TCONS_00001101	=	XM_008347360.3	LOC103408517	TSS438	NC_041789.1:19653644-19655777	2133	XLOC_000407	-	-	LOC103408517	TSS438	NC_041789.1:19653644-19655777	-	LOC103408517	protein=transcription factor bHLH14-like	0	0	0	0	0	0	0	0	0
TCONS_00001102	-	-	LOC103419435	TSS439	NC_041789.1:19691015-19695011	3996	XLOC_000408	-	-	LOC103419435	TSS439	NC_041789.1:19691015-19695011	-	LOC103419435	protein=probable protein S-acyltransferase 12	329.841	363.012	335.327	390.033	403.855	469.799	293.784	269.916	252.616
TCONS_00001105	-	-	LOC114826567	TSS440	NC_041789.1:19695796-19697701	1905	XLOC_000409	-	-	LOC114826567	TSS440	NC_041789.1:19695796-19697701	-			14.1598	11.4543	7.90037	0	0	0	1.59233	2.8613	0
TCONS_00001107	-	-	LOC103433849	TSS441	NC_041789.1:19713887-19718598	4711	XLOC_000410	-	-	LOC103433849	TSS441,TSS442	NC_041789.1:19713887-19718598	-	LOC103433849	protein=CBL-interacting serine/threonine-protein kinase 9-like isoform X1	153.259	155.073	115.872	73.2948	44.8728	64.8421	16.7194	17.1678	21.2729
TCONS_00001114	=	XM_008365743.3	LOC103427677	TSS443	NC_041789.1:19728913-19731041	2128	XLOC_000411	-	-	LOC103427677	TSS443	NC_041789.1:19728913-19731041	-	LOC103427677	protein=3-ketoacyl-CoA synthase 1-like	2238.92	1901.41	2609.76	3273.4	2483.84	2643.84	2081.97	2203.2	2201.75
TCONS_00001115	=	XM_008346869.3	LOC103407997	TSS444	NC_041789.1:19743387-19744097	710	XLOC_000412	-	-	LOC103407997	TSS444	NC_041789.1:19743387-19744097	-	LOC103407997	protein=uncharacterized protein LOC103407997	61.6369	64.32	48.28	87.692	62.03	63.6187	73.2471	50.5496	69.137
TCONS_00001116	-	-	LOC103400349	TSS445	NC_041789.1:19971206-19981775	10569	XLOC_000413	-	-	LOC103400349	TSS445	NC_041789.1:19971206-19981775	-			5468.19	5960.62	5156.31	9401.37	9856.18	9977.12	2558.87	3308.62	1973.06
TCONS_00001117	-	-	LOC114826569	TSS446	NC_041789.1:20138572-20142966	4394	XLOC_000414	-	-	LOC114826569	TSS446	NC_041789.1:20138572-20142966	-			0	0	0	0	0	0	1.59233	0	0
TCONS_00001121	-	-	LOC103431942	TSS447	NC_041789.1:20232120-20233979	1859	XLOC_000415	-	-	LOC103431942	TSS447	NC_041789.1:20232120-20233979	-			0	0	0	0	0	0	0	0	0
TCONS_00001122	-	-	LOC103403589	TSS448	NC_041789.1:20241542-20245796	4254	XLOC_000416	-	-	LOC103403589	TSS448	NC_041789.1:20241542-20245796	-	LOC103403589	protein=two-component response regulator-like APRR3	1635.88	1982.47	1433.48	2323.18	2685.77	3239.66	1525.45	1268.51	1739.06
TCONS_00001125	-	-	LOC114823929	TSS449	NC_041789.1:20246764-20249615	2851	XLOC_000417	-	-	LOC114823929	TSS449	NC_041789.1:20246764-20249615	-	LOC114823929	protein=metal tolerance protein 1-like	1.66586	5.28658	4.3891	2.61767	1.31979	2.44687	2.38849	5.7226	7.09097
TCONS_00001128	=	XM_029099772.1	LOC103416731	TSS450	NC_041789.1:20254696-20256130	1434	XLOC_000418	-	-	LOC103416731	TSS450	NC_041789.1:20254696-20256130	-	LOC103416731	protein=LOW QUALITY PROTEIN: metal tolerance protein 1-like	448.95	461.694	516.158	852.052	1267	955.503	942.658	915.616	1020.21
TCONS_00001129	-	-	LOC103421747	TSS451	NC_041789.1:20291937-20297492	5555	XLOC_000419	-	-	LOC103421747	TSS451,TSS452,TSS453	NC_041789.1:20291937-20297492	-	LOC103421747	protein=transcription factor bHLH57 isoform X1	1.66586	4.40548	0	0	5.27915	3.67031	3.18465	2.8613	2.65912
TCONS_00001135	-	-	LOC114823931	TSS454	NC_041789.1:20314899-20325969	1888	XLOC_000420	-	-	LOC114823931	TSS454	NC_041789.1:20314899-20325969	-	LOC114823931	protein=protein CURVATURE THYLAKOID 1B, chloroplastic-like	1.66586	0.881096	2.63346	1.30884	6.59894	3.67031	0.796164	0	0.886372
TCONS_00001138	-	-	LOC108172469	TSS455	NC_041789.1:20396490-20399570	3080	XLOC_000421	-	-	LOC108172469	TSS455	NC_041789.1:20396490-20399570	-	LOC108172469	protein=uncharacterized protein LOC108172469 isoform X1	0	4.40548	0	40.5739	58.0707	28.139	0	2.8613	1.77274
TCONS_00001144	-	-	LOC114826153	TSS456	NC_041789.1:20405723-20454128	42883	XLOC_000422	-	-	LOC114826153	TSS456	NC_041789.1:20405723-20454128	-	LOC114826153	protein=pentatricopeptide repeat-containing protein At3g09060-like	1.66586	2.64329	1.75564	0	0	1.22344	0	2.8613	0
TCONS_00001146	-	-	LOC103406241	TSS457	NC_041789.1:20592605-20595032	2427	XLOC_000423	-	-	LOC103406241	TSS457	NC_041789.1:20592605-20595032	-	LOC103406241	protein=anthranilate N-methyltransferase-like	1.66586	2.64329	1.75564	1.30884	0	2.44687	1.59233	2.8613	0
TCONS_00001149	-	-	LOC103417669	TSS458	NC_041789.1:20614355-20615914	1559	XLOC_000424	-	-	LOC103417669	TSS458	NC_041789.1:20614355-20615914	-			0	0.881096	0	0	0	0	0	0	0
TCONS_00001150	-	-	LOC114819220	TSS459	NC_041789.1:20616005-20616834	829	XLOC_000425	-	-	LOC114819220	TSS459	NC_041789.1:20616005-20616834	-			1.66586	4.40548	0.877819	0	0	0	0.796164	2.8613	0
TCONS_00001151	-	-	LOC103406243	TSS460	NC_041789.1:20638368-20645501	7133	XLOC_000426	-	-	LOC103406243	TSS460	NC_041789.1:20638368-20645501	-	LOC103406243	protein=protein LHY isoform X1	3529.96	4772.9	4037.09	2879.44	2654.09	3258.01	4523.01	3610.01	5457.39
TCONS_00001156	-	-	LOC103424936	TSS461	NC_041789.1:20678870-20681600	2730	XLOC_000427	-	-	LOC103424936	TSS461	NC_041789.1:20678870-20681600	-	LOC103424936	protein=probably inactive receptor-like protein kinase At2g46850	0	0	0	0	0	0	0	0	0
TCONS_00001159	-	-	LOC103422432	TSS462	NC_041789.1:20682419-20685299	2880	XLOC_000428	-	-	LOC103422432	TSS462	NC_041789.1:20682419-20685299	-	LOC103422432	protein=soluble inorganic pyrophosphatase 1-like	0.832931	0	0	0	0	0	0	0	0
TCONS_00001162	=	XR_003775865.1	LOC114826858	TSS463	NC_041789.1:20689177-20689255	78	XLOC_000429	-	-	LOC114826858	TSS463	NC_041789.1:20689177-20689255	-			0	0	0	0	0	0	0	0	0
TCONS_00001163	-	-	LOC103422349	TSS464	NC_041789.1:20694851-20697572	2721	XLOC_000430	-	-	LOC103422349	TSS464	NC_041789.1:20694851-20697572	-	LOC103422349	protein=soluble inorganic pyrophosphatase 1-like	3.33172	0	0.877819	2.61767	2.63958	1.22344	140.921	132.574	128.524
TCONS_00001166	-	-	LOC103422769	TSS465	NC_041789.1:20737701-20739987	2286	XLOC_000431	-	-	LOC103422769	TSS465	NC_041789.1:20737701-20739987	-	LOC103422769	protein=B3 domain-containing transcription factor NGA1	0	6.16767	2.63346	7.85302	3.95936	7.34061	1.59233	0.953766	1.77274
TCONS_00001173	-	-	LOC103422669	TSS466	NC_041789.1:20744357-20746986	2629	XLOC_000432	-	-	LOC103422669	TSS466	NC_041789.1:20744357-20746986	-	LOC103422669	protein=protein arv1 homolog	33.3172	44.9359	33.3571	24.8679	32.9947	42.8203	42.1967	26.7055	24.8184
TCONS_00001176	-	-	LOC108170572	TSS467	NC_041789.1:20970433-20971001	568	XLOC_000433	-	-	LOC108170572	TSS467	NC_041789.1:20970433-20971001	-			0	0	0	2.61767	3.95936	2.44687	4.77698	6.67636	7.97735
TCONS_00001178	=	XR_003772152.1	LOC108170451	TSS468	NC_041789.1:21043526-21083335	965	XLOC_000434	-	-	LOC108170451	TSS468	NC_041789.1:21043526-21083335	-			6.66345	13.2164	10.5338	2.61767	9.23851	0	7.16547	6.67636	8.86372
TCONS_00001182	-	-	TRNAM-CAU	TSS469	NC_041789.1:21043526-21083335	85	XLOC_000435	-	-	TRNAM-CAU	TSS469	NC_041789.1:21043526-21083335	-			0	0	0	0	0	0	0	0	0
TCONS_00001184	-	-	LOC114823969	TSS470	NC_041789.1:21043526-21083335	7558	XLOC_000436	-	-	LOC114823969	TSS470	NC_041789.1:21043526-21083335	-	LOC114823969	protein=uncharacterized protein LOC114823969	0	0	0	0	6.59894	0	0	0	0
TCONS_00001187	=	XM_029100034.1	LOC103422199	TSS471	NC_041789.1:21133628-21138879	5251	XLOC_000437	-	-	LOC103422199,LOC103422236	TSS471,TSS472	NC_041789.1:21133628-21138879	-			98.2858	95.1584	105.338	154.443	159.694	126.014	101.909	129.712	149.797
TCONS_00001190	-	-	LOC103424283	TSS473	NC_041789.1:21166977-21169425	2448	XLOC_000438	-	-	LOC103424283	TSS473	NC_041789.1:21166977-21169425	-			11.661	21.1463	14.0451	48.4269	31.6749	23.2453	6.36931	7.63013	0
TCONS_00001191	-	-	LOC103425384	TSS474	NC_041789.1:21169904-21201021	31117	XLOC_000439	-	-	LOC103425384	TSS474	NC_041789.1:21169904-21201021	-	LOC103425384	protein=probable LRR receptor-like serine/threonine-protein kinase At3g47570	716.321	685.493	403.797	26.1767	26.3958	9.78749	8.7578	17.1678	20.3865
TCONS_00001193	-	-	LOC114826160	TSS475	NC_041789.1:21226240-21230292	2864	XLOC_000440	-	-	LOC114826160	TSS475	NC_041789.1:21226240-21230292	-			6.13856e-07	5.69126e-07	9.11049e-07	5.61006	5.11293	6.16511e-06	1.45259	1.55192	8.14707e-06
TCONS_00001194	-	-	LOC114823986	TSS476	NC_041789.1:21241139-21260163	19024	XLOC_000441	-	-	LOC114823986	TSS476	NC_041789.1:21241139-21260163	-			383.148	518.966	448.566	319.356	252.079	241.017	141.717	127.805	159.547
TCONS_00001195	=	XM_029106151.1	LOC114826161	TSS477	NC_041789.1:21260335-21263716	3381	XLOC_000442	-	-	LOC103413271,LOC114826161	TSS477	NC_041789.1:21260335-21263716	-			10.8281	12.3353	12.2895	14.3972	19.7968	3.67031	11.1463	10.4914	20.3865
TCONS_00001198	-	-	LOC114826162	TSS478	NC_041789.1:21268255-21271061	2806	XLOC_000443	-	-	LOC114826162	TSS478	NC_041789.1:21268255-21271061	-			2.49879	0.881096	0.877819	0	1.31979	0	2.38849	1.90753	1.77274
TCONS_00001199	-	-	LOC114823989	TSS479	NC_041789.1:21280314-21284007	3693	XLOC_000444	-	-	LOC114823989	TSS479	NC_041789.1:21280314-21284007	-	LOC114823989	protein=transcription factor 25-like	299.855	358.606	333.571	354.695	374.82	411.074	482.475	434.917	446.731
TCONS_00001202	-	-	LOC114823991	TSS480	NC_041789.1:21284380-21289094	4714	XLOC_000445	-	-	LOC114823991	TSS480	NC_041789.1:21284380-21289094	-	LOC114823991	protein=3-phosphoinositide-dependent protein kinase 1-like	418.964	498.7	447.688	421.445	472.484	486.927	393.305	429.195	397.981
TCONS_00001205	-	-	LOC114826164	TSS481	NC_041789.1:21289852-21297365	7513	XLOC_000446	-	-	LOC114826164	TSS481	NC_041789.1:21289852-21297365	-			1.66586	1.76219	3.51128	0	0	0	1.59233	0	1.77274
TCONS_00001206	=	unassigned_transcript_9	TRNAR-UCU	TSS482	NC_041789.1:21335884-21335957	73	XLOC_000447	-	-	TRNAR-UCU	TSS482	NC_041789.1:21335884-21335957	-			0	0	0	0	0	0	0	0	0
TCONS_00001207	-	-	LOC114823997	TSS483	NC_041789.1:21340190-21342611	2421	XLOC_000448	-	-	LOC114823997	TSS483	NC_041789.1:21340190-21342611	-	LOC114823997	protein=uncharacterized protein LOC114823997	113.279	76.6554	90.4154	70.6771	52.7915	58.7249	93.9473	66.7636	87.7508
TCONS_00001210	-	-	LOC114824002	TSS484	NC_041789.1:21376826-21377956	1130	XLOC_000449	-	-	LOC114824002	TSS484	NC_041789.1:21376826-21377956	-			0	0.881096	0	49.7358	63.3498	59.9484	22.2926	19.0753	29.2503
TCONS_00001212	-	-	LOC103406254	TSS485	NC_041789.1:21431269-21437151	5882	XLOC_000450	-	-	LOC103406254	TSS485	NC_041789.1:21431269-21437151	-	LOC103406254	protein=probable pectate lyase 18 isoform X1	232.388	258.161	290.558	73.2948	26.3958	46.4906	269.899	356.709	266.798
TCONS_00001218	j	XM_008367305.3	LOC103429163	TSS486	NC_041789.1:21465833-21469788	3225	XLOC_000451	-	-	LOC103429163,LOC114826168	TSS486	NC_041789.1:21465833-21469788	-			70.7991	76.6554	35.9906	0	0	0	0	0	0
TCONS_00001221	-	-	LOC103432672	TSS487	NC_041789.1:21526932-21527648	716	XLOC_000452	-	-	LOC103432672	TSS487	NC_041789.1:21526932-21527648	-			0	0	0	0	0	0	0	0	0
TCONS_00001222	=	XM_029100195.1	LOC103432682	TSS488	NC_041789.1:21528966-21534837	1377	XLOC_000453	-	-	LOC103432682	TSS488	NC_041789.1:21528966-21534837	-	LOC103432682	protein=E3 ubiquitin-protein ligase RFWD3-like isoform X1	124.107	115.424	157.13	98.1627	105.583	123.567	179.137	116.359	207.411
TCONS_00001227	-	-	LOC103427042	TSS489	NC_041789.1:21536530-21540026	3496	XLOC_000454	-	-	LOC103427042	TSS489	NC_041789.1:21536530-21540026	-	LOC103427042	protein=uncharacterized protein LOC103427042	288.194	282.832	252.812	198.943	211.166	221.442	291.396	317.604	276.548
TCONS_00001230	-	-	LOC103427133	TSS490	NC_041789.1:21541655-21544280	2625	XLOC_000455	-	-	LOC103427133	TSS490,TSS491	NC_041789.1:21541655-21544280	-	LOC103427133	protein=vacuolar protein sorting-associated protein 24 homolog 1-like isoform X2	229.889	264.329	235.256	342.915	252.079	275.273	492.029	595.15	491.936
TCONS_00001234	-	-	LOC103427228	TSS492	NC_041789.1:21545727-21549408	3681	XLOC_000456	-	-	LOC103427228	TSS492	NC_041789.1:21545727-21549408	-	LOC103427228	protein=serine carboxypeptidase-like	4601.11	5720.08	4188.95	5838.72	7124.21	6217.5	4826.34	5191.35	4103.9
TCONS_00001237	-	-	LOC103427317	TSS493	NC_041789.1:21549533-21553401	3868	XLOC_000457	-	-	LOC103427317	TSS493	NC_041789.1:21549533-21553401	-	LOC103427317	protein=uncharacterized protein LOC103427317	108.281	96.9206	81.6372	53.6623	59.3905	58.7249	27.8657	29.5668	37.2276
TCONS_00001240	-	-	LOC103427648	TSS494	NC_041789.1:21559515-21561600	2085	XLOC_000458	-	-	LOC103427648	TSS494	NC_041789.1:21559515-21561600	-	LOC103427648	protein=uncharacterized protein LOC103427648	547.236	573.594	460.855	434.534	459.286	483.257	311.3	329.049	290.73
TCONS_00001242	-	-	LOC103427472	TSS495	NC_041789.1:21568587-21584790	16203	XLOC_000459	-	-	LOC103427472	TSS495	NC_041789.1:21568587-21584790	-	LOC103427472	protein=exocyst complex component SEC8 isoform X1	1240.23	1197.41	1271.96	939.744	996.44	989.76	897.276	884.141	858.008
TCONS_00001247	-	-	LOC103421671	TSS496	NC_041789.1:21611336-21612770	1434	XLOC_000460	-	-	LOC103421671	TSS496	NC_041789.1:21611336-21612770	-	LOC103421671	protein=uncharacterized protein LOC103421671	0	0	0.877819	0	0	0	0	0	0
TCONS_00001249	-	-	LOC103428441	TSS497	NC_041789.1:21629171-21634891	5720	XLOC_000461	-	-	LOC103428441	TSS497	NC_041789.1:21629171-21634891	-	LOC103428441	protein=vacuolar protein-sorting-associated protein 33 homolog	836.263	726.904	800.571	571.961	716.645	664.326	614.638	738.215	589.437
TCONS_00001252	-	-	LOC103417928	TSS498	NC_041789.1:21788582-21792045	3463	XLOC_000462	-	-	LOC103417928	TSS498	NC_041789.1:21788582-21792045	-	LOC103417928	protein=probable protein S-acyltransferase 15	473.105	490.771	468.755	301.032	302.231	341.339	312.096	291.853	301.366
TCONS_00001255	=	XM_008370950.2	LOC103432746	TSS499	NC_041789.1:21792987-21794484	1497	XLOC_000463	-	-	LOC103432746	TSS499	NC_041789.1:21792987-21794484	-	LOC103432746	protein=uncharacterized protein LOC103432746	0	0	0	0	0	0	3.18465	1.90753	7.09097
TCONS_00001256	-	-	LOC103432784	TSS500	NC_041789.1:21846345-21853806	7461	XLOC_000464	-	-	LOC103432784	TSS500	NC_041789.1:21846345-21853806	-			37.4819	22.9085	19.312	1.30884	0	4.89374	0	0	0
TCONS_00001257	-	-	LOC103429414	TSS501	NC_041789.1:21857623-21860931	3308	XLOC_000465	-	-	LOC103429414	TSS501	NC_041789.1:21857623-21860931	-	LOC103429414	protein=thioredoxin-like 3-2, chloroplastic	86.6248	85.4663	79.8815	201.561	109.542	134.578	267.511	267.055	225.138
TCONS_00001260	-	-	LOC103429267	TSS502	NC_041789.1:21861734-21868694	6960	XLOC_000466	-	-	LOC103429267	TSS502	NC_041789.1:21861734-21868694	-	LOC103429267	protein=pumilio homolog 4 isoform X1	932.05	889.026	869.041	654.418	782.634	748.743	1007.15	1009.08	1035.28
TCONS_00001265	-	-	LOC103417697	TSS503	NC_041789.1:21947693-21950548	2855	XLOC_000467	-	-	LOC103417697	TSS503	NC_041789.1:21947693-21950548	-	LOC103417697	protein=pectinesterase/pectinesterase inhibitor PPE8B-like	0	0	0	0	0	0	2.38849	0	0
TCONS_00001268	-	-	LOC103430084	TSS504	NC_041789.1:21972992-21978216	5224	XLOC_000468	-	-	LOC103430084	TSS504	NC_041789.1:21972992-21978216	-	LOC103430084	protein=uncharacterized protein LOC103430084	102.451	128.64	60.5695	35.3386	26.3958	35.4796	154.456	165.002	156.001
TCONS_00001271	=	XM_008367960.3	LOC103429800	TSS505	NC_041789.1:21991938-21992458	520	XLOC_000469	-	-	LOC103429800	TSS505	NC_041789.1:21991938-21992458	-	LOC103429800	protein=auxin-responsive protein SAUR50-like	0	0	0	0	0	0	17.5156	1.90753	0.886372
TCONS_00001272	-	-	LOC103417677	TSS506	NC_041789.1:22002424-22005667	3243	XLOC_000470	-	-	LOC103417677	TSS506	NC_041789.1:22002424-22005667	-	LOC103417677	protein=uncharacterized protein LOC103417677 isoform X2	66.6345	79.2987	49.1579	0	0	0	19.1079	14.3065	22.1593
TCONS_00001276	-	-	LOC114826179	TSS507	NC_041789.1:22005784-22006422	638	XLOC_000471	-	-	LOC114826179	TSS507	NC_041789.1:22005784-22006422	-	LOC114826179	protein=GDSL esterase/lipase At5g42170-like	0	0	0	0	0	0	0	0	0
TCONS_00001278	=	XM_029107149.1	LOC103417700	TSS508	NC_041789.1:22008294-22010169	1875	XLOC_000472	-	-	LOC103417700	TSS508	NC_041789.1:22008294-22010169	-	LOC103417700	protein=serine/threonine-protein kinase BLUS1-like	0	0	0	0	0	0	0	0	0
TCONS_00001279	-	-	LOC103432819	TSS509	NC_041789.1:22026153-22027782	1629	XLOC_000473	-	-	LOC103432819	TSS509,TSS510	NC_041789.1:22026153-22027782	-	LOC103432819	protein=uncharacterized protein LOC103432819	18.3245	18.503	11.4116	0	0	0	3.98082	3.81507	3.54549
TCONS_00001282	=	XM_008371015.3	LOC103432809	TSS511	NC_041789.1:22030399-22032050	1651	XLOC_000474	-	-	LOC103432809	TSS511	NC_041789.1:22030399-22032050	-	LOC103432809	protein=serine/threonine-protein kinase BLUS1-like	2.49879	2.64329	0	1.30884	0	0	0	0	0
TCONS_00001283	-	-	LOC103430352	TSS512	NC_041789.1:22061045-22065644	4599	XLOC_000475	-	-	LOC103430352	TSS512	NC_041789.1:22061045-22065644	-	LOC103430352	protein=synaptotagmin-3-like isoform X1	22.4891	7.92987	10.5338	28.7944	27.7155	30.5859	128.979	94.4229	149.797
TCONS_00001288	-	-	LOC103430445	TSS513	NC_041789.1:22069045-22073735	4690	XLOC_000476	-	-	LOC103430445	TSS513	NC_041789.1:22069045-22073735	-	LOC103430445	protein=synaptotagmin-3-like	171.584	170.933	174.686	92.9273	72.5883	70.9593	309.708	308.067	311.116
TCONS_00001293	-	-	LOC103406265	TSS514	NC_041789.1:22086345-22090687	4342	XLOC_000477	-	-	LOC103406265	TSS514	NC_041789.1:22086345-22090687	-	LOC103406265	protein=E3 ubiquitin-protein ligase WAV3	174.083	353.32	213.31	243.443	175.532	165.164	271.492	259.424	285.412
TCONS_00001296	-	-	LOC103406266	TSS515	NC_041789.1:22104871-22109219	4348	XLOC_000478	-	-	LOC103406266	TSS515	NC_041789.1:22104871-22109219	-	LOC103406266	protein=dolichyl-diphosphooligosaccharide--protein glycosyltransferase subunit 1B-like	1294.37	1186.84	1156.09	1124.29	1043.95	1072.95	1109.06	1265.65	1166.47
TCONS_00001299	-	-	LOC103430788	TSS516	NC_041789.1:22115976-22122907	6931	XLOC_000479	-	-	LOC103430788	TSS516	NC_041789.1:22115976-22122907	-	LOC103430788	protein=protein ENHANCED DISEASE RESISTANCE 2-like isoform X2	19.9903	9.69206	17.5564	3.92651	7.91873	2.44687	37.4197	16.214	33.6821
TCONS_00001306	-	-	LOC103430935	TSS517	NC_041789.1:22142874-22145998	3124	XLOC_000480	-	-	LOC103430935	TSS517	NC_041789.1:22142874-22145998	-	LOC103430935	protein=GATA transcription factor 8-like	258.209	251.112	352.005	28.7944	21.1166	28.139	207.799	296.621	150.683
TCONS_00001308	-	-	LOC103431771	TSS518	NC_041789.1:22165383-22168926	3543	XLOC_000481	-	-	LOC103431771	TSS518	NC_041789.1:22165383-22168926	-	LOC103431771	protein=auxin response factor 18-like isoform X1	283.197	289	344.983	392.651	246.8	354.796	340.758	344.31	303.139
TCONS_00001312	-	-	LOC103431559	TSS519	NC_041789.1:22171525-22177743	6218	XLOC_000482	-	-	LOC103431559	TSS519	NC_041789.1:22171525-22177743	-	LOC103431559	protein=uncharacterized protein LOC103431559 isoform X3	1246.9	1045.86	1206.12	2310.1	2747.8	2783.32	1017.5	1023.39	811.03
TCONS_00001317	=	XM_008371055.1	LOC103432845	TSS520	NC_041789.1:22181602-22182511	909	XLOC_000483	-	-	LOC103432845	TSS520	NC_041789.1:22181602-22182511	-	LOC103432845	protein=uncharacterized protein LOC103432845	0	0	0	0	0	0	0	0	0
TCONS_00001318	=	XM_017335466.2	LOC108174474	TSS521	NC_041789.1:22182837-22183743	906	XLOC_000484	-	-	LOC108174474	TSS521	NC_041789.1:22182837-22183743	-	LOC108174474	protein=uncharacterized protein LOC108174474	0	0	0	0	0	0	0	0	0
TCONS_00001319	-	-	LOC103431377	TSS522	NC_041789.1:22188972-22193590	4618	XLOC_000485	-	-	LOC103431377	TSS522	NC_041789.1:22188972-22193590	-	LOC103431377	protein=mRNA-decapping enzyme subunit 2-like	601.376	576.237	499.479	451.548	468.525	473.47	534.226	558.907	522.073
TCONS_00001322	-	-	LOC103431283	TSS523	NC_041789.1:22201690-22206047	4357	XLOC_000486	-	-	LOC103431283	TSS523	NC_041789.1:22201690-22206047	-	LOC103431283	protein=probable aquaporin PIP2-5	107.448	313.67	91.2932	19.6325	21.1166	12.2344	7.16547	11.4452	10.6365
TCONS_00001325	-	-	LOC103431222	TSS524	NC_041789.1:22208897-22209662	765	XLOC_000487	-	-	LOC103431222	TSS524	NC_041789.1:22208897-22209662	-			0	0	0.877819	0	0	0	0	0	0
TCONS_00001327	-	-	LOC103431118	TSS525	NC_041789.1:22211840-22215837	3997	XLOC_000488	-	-	LOC103431118	TSS525	NC_041789.1:22211840-22215837	-	LOC103431118	protein=uncharacterized protein LOC103431118	451.449	598.264	579.361	294.488	270.556	329.104	275.473	294.714	253.502
TCONS_00001329	=	XM_008369206.3	LOC103431028	TSS526	NC_041789.1:22217080-22218381	1301	XLOC_000489	-	-	LOC103431028	TSS526	NC_041789.1:22217080-22218381	-	LOC103431028	protein=caffeoylshikimate esterase-like	668.011	563.02	761.069	677.977	468.525	665.549	117.832	117.313	111.683
TCONS_00001330	-	-	LOC103431959	TSS527	NC_041789.1:22225919-22231226	5307	XLOC_000490	-	-	LOC103431959	TSS527	NC_041789.1:22225919-22231226	-	LOC103431959	protein=patatin-like protein 6	1.66586	0.881096	1.75564	0	0	0	3.98082	0	0.886372
TCONS_00001333	-	-	LOC114824083	TSS528	NC_041789.1:22276844-22277620	776	XLOC_000491	-	-	LOC114824083	TSS528	NC_041789.1:22276844-22277620	-			0.832931	1.76219	0	0	0	0	0	0	0
TCONS_00001335	-	-	LOC103432875	TSS529	NC_041789.1:22289818-22312831	23013	XLOC_000492	-	-	LOC103432875	TSS529	NC_041789.1:22289818-22312831	-	LOC103432875	protein=putative serine/threonine-protein kinase	8.08011	21.9389	7.71916	74.3345	34.2629	45.579	68.5686	56.3592	74.4552
TCONS_00001337	=	XM_008371098.2	LOC103432885	TSS530	NC_041789.1:22331093-22332962	1869	XLOC_000493	-	-	LOC103432885	TSS530	NC_041789.1:22331093-22332962	-	LOC103432885	protein=uncharacterized protein LOC103432885	0	0	0	0	0	0	0	0	0
TCONS_00001338	-	-	LOC114826582	TSS531	NC_041789.1:22355703-22357000	1297	XLOC_000494	-	-	LOC114826582	TSS531	NC_041789.1:22355703-22357000	-			4.99759	9.69206	11.4116	1.30884	0	1.22344	0.796164	0	1.77274
TCONS_00001340	-	-	LOC103432383	TSS532	NC_041789.1:22368194-22370437	2243	XLOC_000495	-	-	LOC103432383	TSS532	NC_041789.1:22368194-22370437	-	LOC103432383	protein=rhomboid-like protein 19	275.7	273.14	295.825	221.193	188.73	184.739	210.187	288.991	241.093
TCONS_00001343	-	-	LOC103432458	TSS533	NC_041789.1:22409116-22416732	7616	XLOC_000496	-	-	LOC103432458	TSS533	NC_041789.1:22409116-22416732	-	LOC103432458	protein=uncharacterized protein LOC103432458 isoform X3	1327.69	1419.45	1405.39	1298.37	1022.84	1218.54	1895.67	1709.15	1943.81
TCONS_00001349	-	-	LOC103432480	TSS534	NC_041789.1:22483482-22485684	2202	XLOC_000497	-	-	LOC103432480	TSS534	NC_041789.1:22483482-22485684	-	LOC103432480	protein=uncharacterized protein LOC103432480	272.368	305.74	246.667	202.87	171.572	171.281	343.147	382.46	351.89
TCONS_00001351	-	-	LOC114826187	TSS535	NC_041789.1:22492785-22494272	1487	XLOC_000498	-	-	LOC114826187	TSS535	NC_041789.1:22492785-22494272	-	LOC114826187	protein=uncharacterized protein LOC114826187	2.49879	0	0	0	0	0	1.59233	0.953766	0
TCONS_00001353	=	XM_008355864.3	LOC103417705	TSS536	NC_041789.1:22505996-22507166	1170	XLOC_000499	-	-	LOC103417705	TSS536	NC_041789.1:22505996-22507166	-	LOC103417705	protein=uncharacterized protein LOC103417705	0	0	2.63346	19.6325	15.8375	11.0109	46.9737	63.9023	26.5912
TCONS_00001354	-	-	LOC108174601	TSS537	NC_041789.1:22691806-22694881	3075	XLOC_000500	-	-	LOC108174601	TSS537	NC_041789.1:22691806-22694881	-			6.66345	11.4543	24.5789	7.85302	5.27915	9.78749	10.3501	2.8613	14.1819
TCONS_00001355	-	-	LOC103432572	TSS538	NC_041789.1:22758399-22760285	1886	XLOC_000501	-	-	LOC103432572	TSS538	NC_041789.1:22758399-22760285	-			164.92	185.03	207.165	209.414	141.217	161.494	0	0	0
TCONS_00001357	-	-	LOC103433159	TSS539	NC_041789.1:22777107-22779593	2486	XLOC_000502	-	-	LOC103433159	TSS539	NC_041789.1:22777107-22779593	-	LOC103433159	protein=putative F-box/FBD/LRR-repeat protein At4g03220	0	0	0	0	0	0	0	0	0
TCONS_00001359	-	-	LOC103433197	TSS540	NC_041789.1:22907926-22910338	2412	XLOC_000503	-	-	LOC103433197	TSS540,TSS541	NC_041789.1:22907926-22910338	-	LOC103433197	protein=probable disease resistance RPP8-like protein 2	0	1.76219	0	2.61767	11.8781	8.56405	3.18465	0.953766	1.77274
TCONS_00001363	-	-	LOC103433104	TSS542	NC_041789.1:22910870-22912971	2101	XLOC_000504	-	-	LOC103433104	TSS542	NC_041789.1:22910870-22912971	-	LOC103433104	protein=serine/threonine-protein kinase ATG1t-like	104.949	89.8718	85.1484	41.8827	60.7102	41.5968	7.96164	4.76883	14.1819
TCONS_00001366	-	-	LOC103433297	TSS543	NC_041789.1:22932974-22933421	447	XLOC_000505	-	-	LOC103433297	TSS543	NC_041789.1:22932974-22933421	-			4.99759	3.52438	1.75564	1.30884	1.31979	1.22344	0	0	0
TCONS_00001368	-	-	LOC103433312	TSS544	NC_041789.1:22937202-22940030	2828	XLOC_000506	-	-	LOC103433312	TSS544	NC_041789.1:22937202-22940030	-	LOC103433312	protein=protein TONNEAU 1a-like isoform X2	664.679	717.212	709.278	721.169	750.959	669.219	788.202	757.291	702.006
TCONS_00001372	-	-	LOC103417717	TSS545	NC_041789.1:22940617-22943060	2443	XLOC_000507	-	-	LOC103417717	TSS545	NC_041789.1:22940617-22943060	-	LOC103417717	protein=probable adenylate kinase 6, chloroplastic	244.882	211.463	212.432	236.899	238.882	247.134	335.981	365.293	359.867
TCONS_00001375	-	-	LOC103417716	TSS546	NC_041789.1:22944308-22949669	4846	XLOC_000508	-	-	LOC103417716	TSS546	NC_041789.1:22944308-22949669	-	LOC103417716	protein=two-component response regulator-like APRR3	438.955	496.938	354.639	447.622	498.88	511.396	1285.8	1012.9	1477.58
TCONS_00001380	-	-	LOC103433122	TSS547	NC_041789.1:22959008-22962082	3074	XLOC_000509	-	-	LOC103433122	TSS547	NC_041789.1:22959008-22962082	-	LOC103433122	protein=probable serine/threonine-protein kinase PBL7	0.832931	4.40548	0	0	5.27915	0	3.98082	3.81507	7.09097
TCONS_00001384	-	-	LOC103433364	TSS548	NC_041789.1:22977215-22980805	3590	XLOC_000510	-	-	LOC103433364	TSS548	NC_041789.1:22977215-22980805	-	LOC103433364	protein=CDP-diacylglycerol--glycerol-3-phosphate 3-phosphatidyltransferase 1, chloroplastic-like	149.095	135.689	130.795	123.031	131.979	121.12	156.844	133.527	130.297
TCONS_00001387	-	-	LOC103433357	TSS549	NC_041789.1:22995842-23000182	4340	XLOC_000511	-	-	LOC103433357	TSS549	NC_041789.1:22995842-23000182	-	LOC103433357	protein=protein MAEA homolog isoform X1	673.008	629.103	737.368	600.756	695.528	639.857	455.406	463.53	437.868
TCONS_00001391	-	-	LOC108171002	TSS550	NC_041789.1:23009400-23014592	4028	XLOC_000512	-	-	LOC108171002	TSS550	NC_041789.1:23009400-23014592	-	LOC108171002	protein=LOW QUALITY PROTEIN: protein MAEA homolog	55.8064	37.006	70.2255	27.4856	58.0707	44.0437	46.1775	37.1969	39.0004
TCONS_00001394	-	-	LOC103433346	TSS551	NC_041789.1:23024754-23026520	1766	XLOC_000513	-	-	LOC103433346	TSS551	NC_041789.1:23024754-23026520	-			4.99759	2.64329	0.877819	0	1.31979	1.22344	0	0	0
TCONS_00001396	-	-	LOC103406293	TSS552	NC_041789.1:23029358-23040813	2198	XLOC_000514	-	-	LOC103406293	TSS552	NC_041789.1:23029358-23040813	-	LOC103406293	protein=cyclic nucleotide-gated ion channel 1-like	3.33172	0.881096	0.877819	2.61767	1.31979	0	0.796164	0	0
TCONS_00001398	-	-	LOC103417728	TSS553	NC_041789.1:23092989-23103094	10105	XLOC_000515	-	-	LOC103417728	TSS553,TSS554	NC_041789.1:23092989-23103094	-	LOC103417728	protein=uncharacterized protein LOC103417728 isoform X5	67.4674	51.1036	68.4699	18.3237	17.1572	14.6812	250.792	254.656	244.639
TCONS_00001411	-	-	LOC114826194	TSS555	NC_041789.1:23138625-23139939	1314	XLOC_000516	-	-	LOC114826194	TSS555	NC_041789.1:23138625-23139939	-	LOC114826194	protein=cyclic nucleotide-gated ion channel 1-like	8.32931	3.52438	11.4116	5.23534	3.95936	6.11718	0.796164	2.8613	3.54549
TCONS_00001415	-	-	LOC103415030	TSS556	NC_041789.1:23140034-23149883	9849	XLOC_000517	-	-	LOC103415030	TSS556	NC_041789.1:23140034-23149883	-	LOC103415030	protein=uncharacterized protein LOC103415030	119.109	111.899	94.8045	45.8093	32.9947	20.7984	52.5468	76.3013	54.0687
TCONS_00001418	=	XM_008371887.3	LOC103433610	TSS557	NC_041789.1:23156455-23163538	5956	XLOC_000518	-	-	LOC103433610	TSS557,TSS558	NC_041789.1:23156455-23163538	-	LOC103433610	protein=uncharacterized protein LOC103433610 isoform X1	609.705	705.758	953.312	725.095	707.406	686.347	870.207	883.188	957.281
TCONS_00001427	-	-	LOC103433624	TSS559	NC_041789.1:23166818-23178105	11287	XLOC_000519	-	-	LOC103433624	TSS559	NC_041789.1:23166818-23178105	-	LOC103433624	protein=SAC3 family protein A isoform X1	632.195	611.481	705.767	630.859	521.316	697.358	595.53	578.936	674.529
TCONS_00001433	-	-	LOC103406305	TSS560	NC_041789.1:23201000-23202764	1764	XLOC_000520	-	-	LOC103406305	TSS560	NC_041789.1:23201000-23202764	-	LOC103406305	protein=putative methyltransferase DDB_G0268948	2.49879	0.881096	0	0	0	0	0	0	0.886372
TCONS_00001435	-	-	LOC103417734	TSS561	NC_041789.1:23218458-23263372	2026	XLOC_000521	-	-	LOC103417734	TSS561	NC_041789.1:23218458-23263372	-			0	0	0	0	0	0	0	0	0
TCONS_00001436	=	XM_008355884.3	LOC103417726	TSS562	NC_041789.1:23346593-23348019	1426	XLOC_000522	-	-	LOC103417726	TSS562	NC_041789.1:23346593-23348019	-	LOC103417726	protein=probable membrane-associated kinase regulator 4	25.8209	26.4329	27.2124	26.1767	21.1166	13.4578	22.2926	17.1678	24.8184
TCONS_00001437	-	-	LOC103433837	TSS563	NC_041789.1:23367489-23369048	1559	XLOC_000523	-	-	LOC103433837	TSS563	NC_041789.1:23367489-23369048	-			0.832931	1.76219	0.877819	0	0	0	0	0	0
TCONS_00001438	-	-	LOC103406299	TSS564	NC_041789.1:23399646-23400627	981	XLOC_000524	-	-	LOC103406299	TSS564	NC_041789.1:23399646-23400627	-	LOC103406299	protein=uncharacterized protein LOC103406299	2.49879	0.881096	4.3891	6.54418	2.63958	1.22344	0.796164	0	5.31823
TCONS_00001440	-	-	LOC103433510	TSS565	NC_041789.1:23409429-23413498	4069	XLOC_000525	-	-	LOC103433510	TSS565	NC_041789.1:23409429-23413498	-			2199.77	2353.41	1617.82	9108.19	5375.5	6308.03	5737.16	6750.76	4857.32
TCONS_00001441	-	-	LOC103433455	TSS566	NC_041789.1:23420882-23422088	1206	XLOC_000526	-	-	LOC103433455	TSS566	NC_041789.1:23420882-23422088	-	LOC103433455	protein=LOW QUALITY PROTEIN: dirigent protein 9	0	0	0	0	0	0	0	0	0
TCONS_00001443	-	-	DHAR	TSS567	NC_041789.1:23431975-23434362	2387	XLOC_000527	-	-	DHAR	TSS567	NC_041789.1:23431975-23434362	-	DHAR	protein=glutathione S-transferase DHAR2-like	999.517	797.392	854.118	1408.31	1908.41	1042.37	427.54	489.282	445.845
TCONS_00001446	-	-	LOC103417860	TSS568	NC_041789.1:23483983-23485042	1059	XLOC_000528	-	-	LOC103417860	TSS568	NC_041789.1:23483983-23485042	-	LOC103417860	protein=uncharacterized protein LOC103417860	0	0	0	0	0	0	0	0	0
TCONS_00001448	-	-	LOC103433494	TSS569	NC_041789.1:23490682-23496576	5894	XLOC_000529	-	-	LOC103433494	TSS569	NC_041789.1:23490682-23496576	-	LOC103433494	protein=beta-hexosaminidase 1-like	591.381	691.661	546.003	663.58	710.046	720.604	234.072	324.281	307.571
TCONS_00001451	-	-	LOC103433485	TSS570	NC_041789.1:23498748-23503246	4498	XLOC_000530	-	-	LOC103433485	TSS570	NC_041789.1:23498748-23503246	-	LOC103433485	protein=LOW QUALITY PROTEIN: protein-tyrosine-phosphatase MKP1-like	258.209	283.713	306.359	235.59	242.841	249.581	492.029	440.64	484.845
TCONS_00001454	=	XM_008371823.3	LOC103433555	TSS571	NC_041789.1:23503333-23505576	2243	XLOC_000531	-	-	LOC103433555	TSS571	NC_041789.1:23503333-23505576	-	LOC103433555	protein=beta-glucosidase 24-like	0	0	0.877819	0	0	0	0	0.953766	0
TCONS_00001455	-	-	LOC103434522	TSS572	NC_041789.1:23529024-23530212	1188	XLOC_000532	-	-	LOC103434522	TSS572	NC_041789.1:23529024-23530212	-	LOC103434522	protein=uncharacterized protein LOC103434522	0	0	1.75564	0	0	0	0	0	0
TCONS_00001457	-	-	LOC103434459	TSS573	NC_041789.1:23553133-23554320	1187	XLOC_000533	-	-	LOC103434459	TSS573	NC_041789.1:23553133-23554320	-	LOC103434459	protein=uncharacterized protein LOC103434459	0	0	0	0	0	0	0	0	0
TCONS_00001459	-	-	LOC103434467	TSS574	NC_041789.1:23556097-23557942	1845	XLOC_000534	-	-	LOC103434467	TSS574	NC_041789.1:23556097-23557942	-	LOC103434467	protein=60S ribosomal protein L23a-1	2600.41	2556.94	1971.58	2238.11	2586.78	2588.79	2123.37	2414.94	1841.88
TCONS_00001463	-	-	LOC103434497	TSS575	NC_041789.1:23565797-23573754	7957	XLOC_000535	-	-	LOC103434497	TSS575	NC_041789.1:23565797-23573754	-	LOC103434497	protein=ABC transporter B family member 20	823.769	884.621	873.43	1256.48	944.968	1057.05	1488.03	1357.21	1333.1
TCONS_00001466	-	-	LOC103406375	TSS576	NC_041789.1:23576393-23579153	2760	XLOC_000536	-	-	LOC103406375	TSS576	NC_041789.1:23576393-23579153	-			22.4891	18.503	21.0677	0	0	0	0	0	0
TCONS_00001467	-	-	LOC103406376	TSS577	NC_041789.1:23579607-23581667	2060	XLOC_000537	-	-	LOC103406376	TSS577	NC_041789.1:23579607-23581667	-			0	0	0	0	0	0	0	0	0
TCONS_00001468	-	-	LOC103406338	TSS578	NC_041789.1:23590566-23592112	1546	XLOC_000538	-	-	LOC103406338	TSS578	NC_041789.1:23590566-23592112	-	LOC103406338	protein=LOW QUALITY PROTEIN: aquaporin TIP1-3	0	0	0	0	0	0	60.5084	23.8442	66.4779
TCONS_00001471	-	-	LOC103406339	TSS579	NC_041789.1:23598387-23601686	3299	XLOC_000539	-	-	LOC103406339	TSS579	NC_041789.1:23598387-23601686	-	LOC103406339	protein=protein gar2-like	285.695	296.929	233.5	374.327	307.511	288.731	712.566	757.291	798.621
TCONS_00001474	-	-	LOC103434441	TSS580	NC_041789.1:23619883-23623592	3709	XLOC_000540	-	-	LOC103434441	TSS580	NC_041789.1:23619883-23623592	-	LOC103434441	protein=protein ALP1-like	333.172	3.52438	2.63346	3.92651	2.63958	1.22344	60.5084	84.8852	73.5689
TCONS_00001476	-	-	LOC103434390	TSS581	NC_041789.1:23640097-23641870	1773	XLOC_000541	-	-	LOC103434390	TSS581	NC_041789.1:23640097-23641870	-	LOC103434390	protein=40S ribosomal protein S15a-1-like	1265.22	1322.53	847.095	1913.52	1293.39	1508.5	1459.37	1473.57	1153.17
TCONS_00001480	-	-	LOC103434403	TSS582	NC_041789.1:23644783-23648097	3314	XLOC_000542	-	-	LOC103434403	TSS582	NC_041789.1:23644783-23648097	-			224.891	238.777	232.622	209.414	200.608	173.728	123.405	106.822	137.388
TCONS_00001481	-	-	LOC103434412	TSS583	NC_041789.1:23650181-23655423	5242	XLOC_000543	-	-	LOC103434412	TSS583	NC_041789.1:23650181-23655423	-	LOC103434412	protein=2-oxoglutarate dehydrogenase, mitochondrial	2979.39	2749.02	2532.51	2697.51	3530.43	3278.81	4038.14	4231.86	3721.87
TCONS_00001484	-	-	LOC103434381	TSS584	NC_041789.1:23659575-23667257	7682	XLOC_000544	-	-	LOC103434381	TSS584	NC_041789.1:23659575-23667257	-			0	0	2.63346	0	0	0	0	0	0
TCONS_00001485	=	XM_008372700.3	LOC103434363	TSS585	NC_041789.1:23714787-23715723	936	XLOC_000545	-	-	LOC103434363	TSS585	NC_041789.1:23714787-23715723	-	LOC103434363	protein=zinc finger protein ZAT12-like	19.1574	14.0975	19.312	387.415	223.044	209.208	1848.69	1936.15	1732.86
TCONS_00001486	=	unassigned_transcript_12	TRNAC-GCA	TSS586	NC_041789.1:23745062-23745134	72	XLOC_000546	-	-	TRNAC-GCA	TSS586	NC_041789.1:23745062-23745134	-			0	0	0	0	0	0	0	0	0
TCONS_00001487	-	-	LOC103434301	TSS587	NC_041789.1:23823078-23824996	1918	XLOC_000547	-	-	LOC103434301	TSS587	NC_041789.1:23823078-23824996	-	LOC103434301	protein=NEDD8-conjugating enzyme Ubc12-like	0	0	0	0	0	0	0	0	0
TCONS_00001490	-	-	LOC103434280	TSS588	NC_041789.1:23829008-23831105	2097	XLOC_000548	-	-	LOC103434280	TSS588	NC_041789.1:23829008-23831105	-	LOC103434280	protein=uncharacterized protein LOC103434280	582.219	467.862	468.755	613.844	599.184	594.59	554.926	561.768	572.596
TCONS_00001493	=	unassigned_transcript_13	TRNAK-UUU	TSS589	NC_041789.1:23831502-23831575	73	XLOC_000549	-	-	TRNAK-UUU	TSS589	NC_041789.1:23831502-23831575	-			0	0	0	0	0	0	0	0	0
TCONS_00001494	-	-	LOC103434271	TSS590	NC_041789.1:23831658-23836211	4553	XLOC_000550	-	-	LOC103434271	TSS590	NC_041789.1:23831658-23836211	-	LOC103434271	protein=methionine--tRNA ligase, chloroplastic/mitochondrial	379.816	337.46	373.073	599.447	517.357	575.015	443.463	372.923	421.027
TCONS_00001497	=	unassigned_transcript_14	TRNAH-GUG	TSS591	NC_041789.1:23841381-23841453	72	XLOC_000551	-	-	TRNAH-GUG	TSS591	NC_041789.1:23841381-23841453	-			0	0	0	0	0	0	0	0	0
TCONS_00001498	=	unassigned_transcript_15	TRNAV-CAC	TSS592	NC_041789.1:23844780-23844853	73	XLOC_000552	-	-	TRNAV-CAC	TSS592	NC_041789.1:23844780-23844853	-			0	0	0	0	0	0	0	0	0
TCONS_00001499	-	-	LOC108173617	TSS593	NC_041789.1:23850508-23856214	1775	XLOC_000553	-	-	LOC108173617	TSS593	NC_041789.1:23850508-23856214	-			4.16465	1.76219	7.02255	2.61767	1.31979	0	13.5348	4.76883	12.4092
TCONS_00001503	=	XM_008372539.3	LOC103434212	TSS594	NC_041789.1:23859331-23860155	579	XLOC_000554	-	-	LOC103434212	TSS594	NC_041789.1:23859331-23860155	-	LOC103434212	protein=uncharacterized protein LOC103434212 isoform X1	0	0	0	0	0	0	0	0	0
TCONS_00001508	=	XM_008345321.3	LOC103406324	TSS595	NC_041789.1:23872807-23873620	813	XLOC_000555	-	-	LOC103406324	TSS595	NC_041789.1:23872807-23873620	-	LOC103406324	protein=uncharacterized protein LOC103406324	2.49879	1.76219	0.877819	0	0	2.44687	0.796164	0	0.886372
TCONS_00001509	-	-	LOC114826588	TSS596	NC_041789.1:23904301-23905065	764	XLOC_000556	-	-	LOC114826588	TSS596	NC_041789.1:23904301-23905065	-			0	0.881096	0	0	0	0	0	0	0.886372
TCONS_00001511	-	-	LOC114824374	TSS597	NC_041789.1:23907805-23909747	1942	XLOC_000557	-	-	LOC114824374	TSS597	NC_041789.1:23907805-23909747	-	LOC114824374	protein=dof zinc finger protein DOF2.4-like	49.1429	74.0121	17.5564	0	1.31979	0	0.796164	0	0.886372
TCONS_00001513	-	-	LOC103426398	TSS598	NC_041789.1:23927159-23928383	1224	XLOC_000558	-	-	LOC103426398	TSS598	NC_041789.1:23927159-23928383	-	LOC103426398	protein=CASP-like protein 4D1	0	0	0	0	0	0	0	0	0
TCONS_00001516	=	XM_029106289.1	LOC103435807	TSS599	NC_041789.1:23933265-23934056	791	XLOC_000559	-	-	LOC103435807	TSS599	NC_041789.1:23933265-23934056	-	LOC103435807	protein=probable mediator of RNA polymerase II transcription subunit 37c	0	0	0	0	0	0	0	0	0
TCONS_00001517	-	-	LOC103434163	TSS600	NC_041789.1:23958109-23960285	2176	XLOC_000560	-	-	LOC103434163	TSS600	NC_041789.1:23958109-23960285	-			0.832931	1.76219	1.75564	0	0	0	1.59233	0	0
TCONS_00001518	-	-	LOC114819259	TSS601	NC_041789.1:23962325-23963730	1405	XLOC_000561	-	-	LOC114819259	TSS601	NC_041789.1:23962325-23963730	-			0	0.881096	0	1.30884	0	0	0	0	0
TCONS_00001519	-	-	LOC103435777	TSS602	NC_041789.1:23966333-23972467	6134	XLOC_000562	-	-	LOC103435777	TSS602	NC_041789.1:23966333-23972467	-			3.33172	6.16767	11.4116	3.92651	1.31979	7.34061	3.98082	4.76883	7.09097
TCONS_00001520	-	-	LOC103406367	TSS603	NC_041789.1:23995067-23997396	2329	XLOC_000563	-	-	LOC103406367	TSS603	NC_041789.1:23995067-23997396	-	LOC103406367	protein=heat shock cognate 70 kDa protein-like	22.4891	31.7195	35.9906	3.92651	10.5583	4.89374	0	0	0.886372
TCONS_00001522	-	-	LOC103426395	TSS604	NC_041789.1:24001523-24003622	2099	XLOC_000564	-	-	LOC103426395	TSS604	NC_041789.1:24001523-24003622	-	LOC103426395	protein=heat shock cognate 70 kDa protein-like	4.99759	9.69206	7.02255	0	6.59894	1.22344	0	0.953766	0.886372
TCONS_00001524	-	-	LOC114824379	TSS605	NC_041789.1:24005687-24008095	2408	XLOC_000565	-	-	LOC114824379	TSS605	NC_041789.1:24005687-24008095	-			4.16465	3.52438	15.8007	1.30884	1.31979	2.44687	0	0	0
TCONS_00001525	-	-	LOC103435826	TSS606	NC_041789.1:24029930-24032666	2736	XLOC_000566	-	-	LOC103435826	TSS606	NC_041789.1:24029930-24032666	-	LOC103435826	protein=heat shock cognate 70 kDa protein-like	5.83052	14.9786	10.5338	0	0	1.22344	0	0	0
TCONS_00001527	-	-	LOC114826229	TSS607	NC_041789.1:24037853-24040975	3122	XLOC_000567	-	-	LOC114826229	TSS607,TSS608	NC_041789.1:24037853-24040975	-	LOC114826229	protein=heat shock 70 kDa protein-like	0	0	0	0	0	0	0	0	0.886372
TCONS_00001532	-	-	LOC103435853	TSS609	NC_041789.1:24049350-24051699	2349	XLOC_000568	-	-	LOC103435853	TSS609	NC_041789.1:24049350-24051699	-	LOC103435853	protein=heat shock cognate 70 kDa protein-like	0.832931	0	3.51128	0	0	0	0	0	0
TCONS_00001534	-	-	LOC103428155	TSS610	NC_041789.1:24051793-24064405	12612	XLOC_000569	-	-	LOC103428155	TSS610	NC_041789.1:24051793-24064405	-			0	0	0	0	0	0	0	0	0
TCONS_00001535	-	-	LOC114824383	TSS611	NC_041789.1:24077138-24078853	1715	XLOC_000570	-	-	LOC114824383	TSS611	NC_041789.1:24077138-24078853	-			3.33172	2.64329	3.51128	5.23534	6.59894	11.0109	0	0	0
TCONS_00001537	-	-	LOC103450210	TSS612	NC_041789.1:24095829-24097936	2107	XLOC_000571	-	-	LOC103450210	TSS612	NC_041789.1:24095829-24097936	-	LOC103450210	protein=heat shock cognate 70 kDa protein-like	0.832931	5.28658	4.3891	0	1.31979	1.22344	0	0	0
TCONS_00001539	-	-	LOC103426394	TSS613	NC_041789.1:24100348-24107485	7137	XLOC_000572	-	-	LOC103426394	TSS613	NC_041789.1:24100348-24107485	-	LOC103426394	protein=heat shock cognate 70 kDa protein-like	11.661	7.04877	8.77819	0	5.27915	0	0.796164	0.953766	1.77274
TCONS_00001541	-	-	LOC103417118	TSS614	NC_041789.1:24111346-24113614	2268	XLOC_000573	-	-	LOC103417118	TSS614	NC_041789.1:24111346-24113614	-			7.49638	9.69206	11.4116	0	3.95936	0	0.796164	3.81507	2.65912
TCONS_00001542	-	-	LOC103426400	TSS615	NC_041789.1:24120484-24124834	2653	XLOC_000574	-	-	LOC103426400	TSS615	NC_041789.1:24120484-24124834	-	LOC103426400	protein=heat shock cognate 70 kDa protein-like	2.49879	6.16767	8.77819	0	0	1.22344	1.59233	0	0.886372
TCONS_00001545	-	-	LOC103434136	TSS617	NC_041789.1:24128598-24130774	2176	XLOC_000575	-	-	LOC103434136	TSS617	NC_041789.1:24128598-24130774	-	LOC103434136	protein=heat shock cognate 70 kDa protein-like	5.83052	2.64329	0	0	0	0	0	0	0
TCONS_00001547	-	-	LOC114824385	TSS618	NC_041789.1:24147879-24150005	2126	XLOC_000576	-	-	LOC114824385	TSS618	NC_041789.1:24147879-24150005	-			0.832931	0	0.877819	0	0	0	0	0	0
TCONS_00001548	-	-	LOC103433027	TSS619	NC_041789.1:24198874-24200749	1875	XLOC_000577	-	-	LOC103433027	TSS619	NC_041789.1:24198874-24200749	-	LOC103433027	protein=40S ribosomal protein S23	432.291	371.823	295.825	379.562	386.698	349.903	211.78	264.193	196.775
TCONS_00001551	-	-	LOC103406290	TSS620	NC_041789.1:24201180-24203744	2564	XLOC_000578	-	-	LOC103406290	TSS620	NC_041789.1:24201180-24203744	-			0	1.76219	0.877819	0	0	0	1.59233	1.90753	3.54549
TCONS_00001552	-	-	LOC103426361	TSS621	NC_041789.1:24218811-24223813	5002	XLOC_000579	-	-	LOC103426361	TSS621	NC_041789.1:24218811-24223813	-	LOC103426361	protein=Golgi to ER traffic protein 4 homolog	312.349	291.643	291.436	236.899	269.237	283.837	429.132	367.2	429.004
TCONS_00001555	-	-	LOC103426362	TSS622	NC_041789.1:24224321-24228453	4132	XLOC_000580	-	-	LOC103426362	TSS622	NC_041789.1:24224321-24228453	-	LOC103426362	protein=pentatricopeptide repeat-containing protein At2g16880-like	157.424	160.36	160.641	112.56	76.5477	85.6405	124.202	123.036	126.751
TCONS_00001561	-	-	LOC103432949	TSS623	NC_041789.1:24249923-24251494	1571	XLOC_000581	-	-	LOC103432949	TSS623	NC_041789.1:24249923-24251494	-	LOC103432949	protein=LOB domain-containing protein 1-like	4.99759	3.52438	1.75564	0	6.59894	4.89374	4.77698	0	2.65912
TCONS_00001563	-	-	LOC103432943	TSS624	NC_041789.1:24256115-24257175	1060	XLOC_000582	-	-	LOC103432943	TSS624	NC_041789.1:24256115-24257175	-	LOC103432943	protein=LOB domain-containing protein 1-like	0	0	0	0	0	0	0	0	0
TCONS_00001565	-	-	LOC103432490	TSS625	NC_041789.1:24262911-24265279	2368	XLOC_000583	-	-	LOC103432490	TSS625	NC_041789.1:24262911-24265279	-	LOC103432490	protein=ATP synthase subunit d, mitochondrial	888.737	822.944	819.883	1460.66	1327.71	1340.89	1110.65	1121.63	1051.24
TCONS_00001568	-	-	LOC103437223	TSS626	NC_041789.1:24302068-24304183	2115	XLOC_000584	-	-	LOC103437223	TSS626	NC_041789.1:24302068-24304183	-	LOC103437223	protein=chlorophyll a-b binding protein CP29.3, chloroplastic-like	22.4891	18.503	46.5244	11.7795	22.4364	42.8203	2.38849	1.90753	7.09097
TCONS_00001570	-	-	LOC103406413	TSS627	NC_041789.1:24322493-24325054	2561	XLOC_000585	-	-	LOC103406413	TSS627	NC_041789.1:24322493-24325054	-	LOC103406413	protein=protein yippee-like	194.073	178.863	172.053	219.884	213.806	223.889	99.5205	121.128	85.0917
TCONS_00001575	-	-	LOC103437176	TSS628	NC_041789.1:24331130-24335071	3941	XLOC_000586	-	-	LOC103437176	TSS628	NC_041789.1:24331130-24335071	-	LOC103437176	protein=zonadhesin-like isoform X1	161.589	170.933	190.487	65.4418	96.3445	99.0983	97.132	70.5787	109.91
TCONS_00001579	-	-	LOC103437158	TSS629	NC_041789.1:24342035-24344918	2883	XLOC_000587	-	-	LOC103437158	TSS629	NC_041789.1:24342035-24344918	-			0	0	0	0	0	0	0	0	0
TCONS_00001580	-	-	LOC103426386	TSS630	NC_041789.1:24364874-24367182	2308	XLOC_000588	-	-	LOC103426386	TSS630	NC_041789.1:24364874-24367182	-	LOC103426386	protein=heat shock cognate 70 kDa protein-like	0.832931	0.881096	3.51128	0	1.31979	0	0	0	1.77274
TCONS_00001582	-	-	LOC103417737	TSS631	NC_041789.1:24375847-24377900	2053	XLOC_000589	-	-	LOC103417737	TSS631	NC_041789.1:24375847-24377900	-			2.49879	0	7.90037	0	2.63958	0	2.38849	0	0
TCONS_00001583	-	-	LOC103427902	TSS632	NC_041789.1:24379764-24390737	10973	XLOC_000590	-	-	LOC103427902	TSS632	NC_041789.1:24379764-24390737	-			23.3221	31.7195	33.3571	57.5888	51.4717	59.9484	21.4964	16.214	17.7274
TCONS_00001584	-	-	LOC114819288	TSS633	NC_041789.1:24394171-24396415	2244	XLOC_000591	-	-	LOC114819288	TSS633	NC_041789.1:24394171-24396415	-	LOC114819288	protein=heat shock cognate 70 kDa protein-like	13.3269	13.2164	27.2124	1.30884	2.63958	0	5.57315	11.4452	15.9547
TCONS_00001587	=	XM_008375304.3	LOC103436853	TSS634	NC_041789.1:24397827-24408255	10428	XLOC_000592	-	-	LOC103436853	TSS634	NC_041789.1:24397827-24408255	-	LOC103436853	protein=KIN17-like protein isoform X2	463.11	453.765	510.013	469.872	455.327	434.32	535.818	603.734	556.641
TCONS_00001589	-	-	LOC103406406	TSS635	NC_041789.1:24409873-24412980	3107	XLOC_000593	-	-	LOC103406406	TSS635	NC_041789.1:24409873-24412980	-	LOC103406406	protein=very-long-chain enoyl-CoA reductase-like isoform X1	1298.54	1076.7	1606.41	1766.93	1843.74	1983.19	832.787	1068.22	850.03
TCONS_00001592	-	-	LOC103417736	TSS636	NC_041789.1:24415693-24418602	2909	XLOC_000594	-	-	LOC103417736	TSS636	NC_041789.1:24415693-24418602	-	LOC103417736	protein=actin-1	109.114	146.262	160.641	147.898	186.09	113.78	269.103	299.483	249.957
TCONS_00001595	=	unassigned_transcript_16	TRNAK-CUU	TSS637	NC_041789.1:24425549-24425622	73	XLOC_000595	-	-	TRNAK-CUU	TSS637	NC_041789.1:24425549-24425622	-			0	0	0	0	0	0	0	0	0
TCONS_00001596	-	-	LOC108172771	TSS638	NC_041789.1:24463624-24464825	1201	XLOC_000596	-	-	LOC108172771	TSS638	NC_041789.1:24463624-24464825	-			1.66586	0	1.75564	285.326	55.4311	121.12	70.8586	2.8613	98.3873
TCONS_00001598	-	-	LOC103434073	TSS639	NC_041789.1:24483983-24487419	3436	XLOC_000597	-	-	LOC103434073	TSS639	NC_041789.1:24483983-24487419	-	LOC103434073	protein=triosephosphate isomerase, cytosolic	1120.29	1023.83	995.447	2061.42	2122.22	1855.95	2222.89	2076.35	2025.36
TCONS_00001602	-	-	LOC103435749	TSS640	NC_041789.1:24500085-24502747	2662	XLOC_000598	-	-	LOC103435749	TSS640,TSS641	NC_041789.1:24500085-24502747	-	LOC103435749	protein=receptor-like cytoplasmic kinase 176	209.066	251.112	215.066	243.443	298.272	274.05	952.212	1094.92	844.712
TCONS_00001606	-	-	LOC103435759	TSS642	NC_041789.1:24506178-24508224	2046	XLOC_000599	-	-	LOC103435759	TSS642	NC_041789.1:24506178-24508224	-	LOC103435759	protein=receptor-like cytoplasmic kinase 176	0	0	0	0	0	0	0.796164	5.7226	0.886372
TCONS_00001608	-	-	LOC103434024	TSS643	NC_041789.1:24508430-24511501	3071	XLOC_000600	-	-	LOC103434024	TSS643	NC_041789.1:24508430-24511501	-	LOC103434024	protein=serine/arginine-rich SC35-like splicing factor SCL30	869.58	1032.64	896.253	955.45	575.427	745.072	718.14	834.546	702.893
TCONS_00001611	-	-	LOC103434033	TSS644	NC_041789.1:24513178-24515921	2743	XLOC_000601	-	-	LOC103434033	TSS644	NC_041789.1:24513178-24515921	-	LOC103434033	protein=elicitor-responsive protein 1-like	0.832931	3.52438	0	11.7795	0	0	0	2.8613	0
TCONS_00001614	=	unassigned_transcript_17	TRNAK-UUU	TSS645	NC_041789.1:24516078-24516151	73	XLOC_000602	-	-	TRNAK-UUU	TSS645	NC_041789.1:24516078-24516151	-			0	0	0	0	0	0	0	0	0
TCONS_00001615	-	-	LOC103434057	TSS646	NC_041789.1:24516572-24525600	3421	XLOC_000603	-	-	LOC103434057	TSS646	NC_041789.1:24516572-24525600	-	LOC103434057	protein=LOW QUALITY PROTEIN: uncharacterized protein LOC103434057	0	0	0.877819	3.92651	0	2.44687	1.59233	0.953766	0
TCONS_00001618	-	-	LOC103406319	TSS647	NC_041789.1:24527283-24532447	5164	XLOC_000604	-	-	LOC103406319	TSS647,TSS648,TSS649	NC_041789.1:24527283-24532447	-	LOC103406319	protein=protein INVOLVED IN DE NOVO 2-like	1181.1	1101.37	925.221	795.772	983.242	911.46	678.331	788.765	745.439
TCONS_00001624	=	NR_121006.1	MIR7126	TSS650	NC_041789.1:24534335-24534486	151	XLOC_000605	-	-	MIR7126	TSS650	NC_041789.1:24534335-24534486	-			0	0	0	0	0	0	0	0	0
TCONS_00001625	-	-	LOC103406317	TSS651	NC_041789.1:24552368-24557641	5273	XLOC_000606	-	-	LOC103406317	TSS651	NC_041789.1:24552368-24557641	-	LOC103406317	protein=telomere repeat-binding protein 3-like	527.245	512.798	625.007	554.946	552.991	604.377	1416.38	1163.59	1291.44
TCONS_00001628	-	-	LOC103435739	TSS652	NC_041789.1:24560188-24564625	2663	XLOC_000607	-	-	LOC103435739	TSS652	NC_041789.1:24560188-24564625	-	LOC103435739	protein=uncharacterized protein LOC103435739 isoform X1	13.2449	19.0958	21.5797	6.54418	2.63958	7.61721	23.1234	21.9896	30.1366
TCONS_00001632	=	NR_120918.1	MIR172B	TSS653	NC_041789.1:24589103-24589217	114	XLOC_000608	-	-	MIR172B	TSS653	NC_041789.1:24589103-24589217	-			0	0	0	0	0	0	0	0	0
TCONS_00001633	-	-	LOC103433927	TSS654	NC_041789.1:24640543-24643143	2600	XLOC_000609	-	-	LOC103433927	TSS654	NC_041789.1:24640543-24643143	-	LOC103433927	protein=peptidyl-prolyl cis-trans isomerase FKBP20-1	294.858	287.237	287.047	226.429	262.638	243.464	394.897	316.65	324.412
TCONS_00001636	-	-	LOC103435730	TSS655	NC_041789.1:24677221-24684916	7695	XLOC_000610	-	-	LOC103435730	TSS655	NC_041789.1:24677221-24684916	-	LOC103435730	protein=pumilio homolog 2-like	1197.75	1133.97	1147.31	1270.88	1198.37	1184.29	1160.01	1162.64	995.395
TCONS_00001639	-	-	LOC103432283	TSS656	NC_041789.1:24690735-24694439	3704	XLOC_000611	-	-	LOC103432283	TSS656,TSS657	NC_041789.1:24690735-24694439	-	LOC103432283	protein=uncharacterized protein LOC103432283	185.744	179.744	141.329	320.665	212.486	291.178	301.746	296.621	296.048
TCONS_00001643	-	-	LOC114826263	TSS658	NC_041789.1:24728933-24732218	3285	XLOC_000612	-	-	LOC114826263	TSS658	NC_041789.1:24728933-24732218	-	LOC114826263	protein=uncharacterized protein LOC114826263	3.33172	0.881096	2.63346	1.30884	2.63958	2.44687	0	2.8613	0
TCONS_00001645	-	-	LOC103436138	TSS659	NC_041789.1:24784861-24787637	2776	XLOC_000613	-	-	LOC103436138	TSS659	NC_041789.1:24784861-24787637	-			14.1598	7.92987	10.5338	18.3237	19.7968	17.1281	31.8465	30.5205	22.1593
TCONS_00001646	-	-	LOC108171382	TSS660	NC_041789.1:24904376-24906696	2320	XLOC_000614	-	-	LOC108171382	TSS660	NC_041789.1:24904376-24906696	-	LOC108171382	protein=thylakoid lumenal 15 kDa protein 1, chloroplastic-like	0	0	0.877819	0	0	0	0	0	2.65912
TCONS_00001649	=	XM_029107213.1	LOC114826600	TSS661	NC_041789.1:24927356-24928630	1274	XLOC_000615	-	-	LOC114826600	TSS661	NC_041789.1:24927356-24928630	-	LOC114826600	protein=zinc finger protein 10-like	0	0	0	0	0	0	0	1.90753	0.886372
TCONS_00001650	=	XM_029107217.1	LOC114826601	TSS662	NC_041789.1:24938616-24939891	1275	XLOC_000616	-	-	LOC114826601	TSS662	NC_041789.1:24938616-24939891	-	LOC114826601	protein=zinc finger protein 10-like	0	0	0	0	0	0	0	0	0
TCONS_00001651	-	-	LOC114824442	TSS663	NC_041789.1:24943443-24946513	3070	XLOC_000617	-	-	LOC114824442	TSS663	NC_041789.1:24943443-24946513	-	LOC114824442	protein=tropinone reductase homolog At5g06060-like	1186.93	1145.43	1014.76	2098.06	2333.38	2197.29	1273.86	1302.84	1147.85
TCONS_00001654	-	-	LOC103435436	TSS664	NC_041789.1:24951778-24953936	2158	XLOC_000618	-	-	LOC103435436	TSS664	NC_041789.1:24951778-24953936	-	LOC103435436	protein=protein phosphatase 2C 37	1396.83	1332.22	1372.03	1306.22	1845.06	1684.67	1183.9	1308.57	1279.92
TCONS_00001657	-	-	LOC114824446	TSS665	NC_041789.1:24965545-24970124	4579	XLOC_000619	-	-	LOC114824446	TSS665	NC_041789.1:24965545-24970124	-	LOC114824446	protein=protein HESO1	563.894	637.914	511.769	356.003	374.82	473.47	507.156	653.33	408.617
TCONS_00001661	-	-	LOC114824449	TSS666	NC_041789.1:24979295-24984123	4828	XLOC_000620	-	-	LOC114824449	TSS666	NC_041789.1:24979295-24984123	-	LOC114824449	protein=BTB/POZ and MATH domain-containing protein 3-like isoform X2	617.202	579.761	611.84	910.95	1171.97	1013	953.804	859.344	931.577
TCONS_00001667	-	-	LOC114824451	TSS667	NC_041789.1:24993935-24998950	5015	XLOC_000621	-	-	LOC114824451	TSS667,TSS668	NC_041789.1:24993935-24998950	-	LOC114824451	protein=ultraviolet-B receptor UVR8-like isoform X2	0	0.881096	0.877819	2.61767	0	6.11718	11.1463	9.53766	22.1593
TCONS_00001672	-	-	LOC114824454	TSS669	NC_041789.1:25000742-25003743	3001	XLOC_000622	-	-	LOC114824454	TSS669	NC_041789.1:25000742-25003743	-	LOC114824454	protein=LOW QUALITY PROTEIN: wall-associated receptor kinase-like 20	76.6296	114.543	121.139	1081.1	789.233	732.838	843.137	1089.2	857.121
TCONS_00001675	-	-	LOC114824455	TSS670	NC_041789.1:25009631-25012080	2449	XLOC_000623	-	-	LOC114824455	TSS670	NC_041789.1:25009631-25012080	-	LOC114824455	protein=mannose-1-phosphate guanylyltransferase 1-like	914.558	1220.32	926.099	1609.87	1136.34	1409.4	2915.55	2259.47	2528.82
TCONS_00001678	-	-	LOC114824458	TSS671	NC_041789.1:25017989-25019842	1853	XLOC_000624	-	-	LOC114824458	TSS671	NC_041789.1:25017989-25019842	-	LOC114824458	protein=uncharacterized protein At2g39795, mitochondrial-like	156.591	152.43	120.261	77.2213	100.304	106.439	395.693	395.813	507.005
TCONS_00001681	=	XM_008383397.2	LOC103444471	TSS672	NC_041789.1:25045202-25046258	1056	XLOC_000625	-	-	LOC103444471	TSS672	NC_041789.1:25045202-25046258	-	LOC103444471	protein=probable glycosyltransferase At5g03795	3.33172	7.92987	2.63346	3.92651	0	0	2.38849	6.67636	2.65912
TCONS_00001682	-	-	LOC103444473	TSS673	NC_041789.1:25047474-25051998	4524	XLOC_000626	-	-	LOC103444473	TSS673	NC_041789.1:25047474-25051998	-	LOC103444473	protein=folylpolyglutamate synthase-like isoform X2	285.695	227.323	265.101	301.032	448.728	325.434	88.3742	62.9486	90.4099
TCONS_00001686	-	-	LOC103435518	TSS674	NC_041789.1:25103082-25106706	3624	XLOC_000627	-	-	LOC103435518	TSS674	NC_041789.1:25103082-25106706	-	LOC103435518	protein=protein DA1-related 2 isoform X1	20.8233	30.8384	65.8364	10.4707	9.23851	9.78749	0.796164	0	3.54549
TCONS_00001690	-	-	LOC108169394	TSS675	NC_041789.1:25139967-25141511	1544	XLOC_000628	-	-	LOC108169394	TSS675	NC_041789.1:25139967-25141511	-	LOC108169394	protein=uncharacterized protein LOC108169394	0	0	0	0	0	0	0	0	0
TCONS_00001692	-	-	LOC103406361	TSS676	NC_041789.1:25197141-25199035	1894	XLOC_000629	-	-	LOC103406361	TSS676,TSS677	NC_041789.1:25197141-25199035	-	LOC103406361	protein=suppressor protein SRP40-like	7.49638	4.40548	3.51128	5.23534	1.31979	2.44687	5.57315	2.8613	12.4092
TCONS_00001696	=	XM_017333238.2	LOC103435606	TSS678	NC_041789.1:25219512-25225521	1112	XLOC_000630	-	-	LOC103435606	TSS678	NC_041789.1:25219512-25225521	-	LOC103435606	protein=protein GUCD1-like isoform X3	660.514	613.243	741.757	397.886	424.972	474.693	258.753	312.835	316.435
TCONS_00001708	-	-	LOC103435629	TSS679	NC_041789.1:25253034-25255450	2416	XLOC_000631	-	-	LOC103435629	TSS679	NC_041789.1:25253034-25255450	-	LOC103435629	protein=uncharacterized protein LOC103435629	1308.53	1142.78	1130.63	810.169	764.157	740.179	117.832	165.955	98.3873
TCONS_00001710	-	-	LOC103426393	TSS680	NC_041789.1:25304822-25306688	1866	XLOC_000632	-	-	LOC103426393	TSS680	NC_041789.1:25304822-25306688	-			4.16465	6.16767	0.877819	18.3237	19.7968	9.78749	167.991	144.019	134.728
TCONS_00001711	-	-	LOC103426407	TSS681	NC_041789.1:25307520-25309268	1748	XLOC_000633	-	-	LOC103426407	TSS681	NC_041789.1:25307520-25309268	-			0	0	0	0	0	0	0	0	0
TCONS_00001712	-	-	LOC103435671	TSS682	NC_041789.1:25324140-25333755	9615	XLOC_000634	-	-	LOC103435671	TSS682	NC_041789.1:25324140-25333755	-			1.66586	0	0	0	2.63958	0	7.96164	0.953766	4.43186
TCONS_00001713	=	XM_008374064.3	LOC103435663	TSS683	NC_041789.1:25334467-25335412	945	XLOC_000635	-	-	LOC103435663	TSS683	NC_041789.1:25334467-25335412	-	LOC103435663	protein=glycine-rich RNA-binding protein 4, mitochondrial-like	1025.34	1004.45	854.996	1035.29	921.212	1006.89	1317.65	1280.91	1165.58
TCONS_00001714	-	-	LOC103436292	TSS684	NC_041789.1:25335901-25338138	2237	XLOC_000636	-	-	LOC103436292	TSS684	NC_041789.1:25335901-25338138	-			0	0	0	0	0	0	0	0.953766	0
TCONS_00001715	-	-	LOC103435654	TSS685	NC_041789.1:25340206-25342302	2096	XLOC_000637	-	-	LOC103435654	TSS685	NC_041789.1:25340206-25342302	-	LOC103435654	protein=UDP-glycosyltransferase 76F1-like	45.8112	29.9573	18.4342	460.71	461.926	293.625	1980.06	1501.23	1860.49
TCONS_00001717	-	-	LOC103406365	TSS686	NC_041789.1:25377277-25379254	1977	XLOC_000638	-	-	LOC103406365	TSS686	NC_041789.1:25377277-25379254	-	LOC103406365	protein=UDP-glycosyltransferase 76B1-like	0.832931	1.76219	0.877819	0	2.63958	0	27.0696	20.0291	33.6821
TCONS_00001719	-	-	LOC108170010	TSS687	NC_041789.1:25385397-25388603	3206	XLOC_000639	-	-	LOC108170010	TSS687	NC_041789.1:25385397-25388603	-			0	0	1.75564	1.30884	0	1.22344	0	0.953766	0.886372
TCONS_00001722	-	-	LOC114826606	TSS688	NC_041789.1:25388751-25390271	1520	XLOC_000640	-	-	LOC114826606	TSS688	NC_041789.1:25388751-25390271	-			1.66586	0	2.63346	0	0	0	0	0	0.886372
TCONS_00001724	-	-	LOC103406363	TSS689	NC_041789.1:25395131-25397178	2047	XLOC_000641	-	-	LOC103406363	TSS689	NC_041789.1:25395131-25397178	-			33.3172	49.3414	39.5019	90.3097	145.177	119.897	123.405	123.99	153.342
TCONS_00001725	-	-	LOC114824505	TSS690	NC_041789.1:25456713-25458630	1917	XLOC_000642	-	-	LOC114824505	TSS690	NC_041789.1:25456713-25458630	-	LOC114824505	protein=UDP-glycosyltransferase 76B1-like	0.832931	9.69206	3.51128	1.30884	2.63958	1.22344	35.0312	36.2431	43.4322
TCONS_00001727	-	-	LOC103426502	TSS691	NC_041789.1:25472942-25480137	5568	XLOC_000643	-	-	LOC103426502	TSS691	NC_041789.1:25472942-25480137	-	LOC103426502	protein=UDP-glycosyltransferase 76C3-like	68.7599	14.3028	4.40234e-17	13.5009	26.3561	0.0063078	1.59233	2.27896	1.77274
TCONS_00001729	-	-	LOC103426500	TSS692	NC_041789.1:25495168-25496947	1779	XLOC_000644	-	-	LOC103426500	TSS692	NC_041789.1:25495168-25496947	-			42.4795	62.5578	27.2124	113.869	60.7102	58.7249	46.1775	48.6421	110.796
TCONS_00001730	=	XM_008345600.2	LOC103406608	TSS693	NC_041789.1:25508251-25509144	893	XLOC_000645	-	-	LOC103406608	TSS693	NC_041789.1:25508251-25509144	-	LOC103406608	protein=18.1 kDa class I heat shock protein-like	87.4577	170.052	152.741	44.5004	79.1873	47.714	17.5156	14.3065	31.023
TCONS_00001731	=	XM_008345601.3	LOC103406609	TSS694	NC_041789.1:25511146-25511955	809	XLOC_000646	-	-	LOC103406609	TSS694	NC_041789.1:25511146-25511955	-	LOC103406609	protein=LOW QUALITY PROTEIN: 18.2 kDa class I heat shock protein	105.782	139.213	121.139	83.7655	77.8675	101.545	55.7315	44.827	100.16
TCONS_00001732	=	XM_029106382.1	LOC103406658	TSS695	NC_041789.1:25516104-25516437	333	XLOC_000647	-	-	LOC103406658	TSS695	NC_041789.1:25516104-25516437	-	LOC103406658	protein=glutathione S-transferase U19-like	0	0	0	0	0	0	0	0	0
TCONS_00001733	=	XM_008358124.3	LOC103420063	TSS696	NC_041789.1:25518894-25519715	821	XLOC_000648	-	-	LOC103420063	TSS696	NC_041789.1:25518894-25519715	-	LOC103420063	protein=18.1 kDa class I heat shock protein-like	9.16224	19.3841	14.9229	1.30884	5.27915	2.44687	15.9233	7.63013	33.6821
TCONS_00001734	=	XM_008356051.3	LOC103417894	TSS697	NC_041789.1:25529862-25530671	809	XLOC_000649	-	-	LOC103417894	TSS697	NC_041789.1:25529862-25530671	-	LOC103417894	protein=18.1 kDa class I heat shock protein-like	149.928	231.728	200.143	69.3683	58.0707	29.3625	245.218	190.753	340.367
TCONS_00001735	=	XM_008356050.3	LOC103417893	TSS698	NC_041789.1:25540062-25540867	805	XLOC_000650	-	-	LOC103417893	TSS698	NC_041789.1:25540062-25540867	-	LOC103417893	protein=18.5 kDa class I heat shock protein-like	368.988	402.661	309.87	202.87	143.857	178.622	69.2662	70.5787	64.7051
TCONS_00001736	=	XM_008364585.3	LOC103426503	TSS699	NC_041789.1:25543715-25544492	777	XLOC_000651	-	-	LOC103426503	TSS699	NC_041789.1:25543715-25544492	-	LOC103426503	protein=18.5 kDa class I heat shock protein-like	170.751	221.155	159.763	143.972	50.1519	63.6187	82.0049	169.77	101.933
TCONS_00001737	=	XM_008383623.2	LOC103444670	TSS700	NC_041789.1:25567304-25568018	714	XLOC_000652	-	-	LOC103444670	TSS700	NC_041789.1:25567304-25568018	-	LOC103444670	protein=uncharacterized protein LOC103444670	0.832931	0	0	2.61767	1.31979	1.22344	100.317	133.527	37.2276
TCONS_00001738	=	NR_161617.1	MIR393H	TSS701	NC_041789.1:25580478-25580595	117	XLOC_000653	-	-	MIR393H	TSS701	NC_041789.1:25580478-25580595	-			0	0	0	0	0	0	0	0	0
TCONS_00001739	=	XM_008383701.2	LOC103444749	TSS702	NC_041789.1:25587155-25587917	762	XLOC_000654	-	-	LOC103444749	TSS702	NC_041789.1:25587155-25587917	-	LOC103444749	protein=L-type lectin-domain containing receptor kinase S.4-like	85.7919	75.7743	95.6823	49.7358	46.1926	44.0437	52.5468	41.012	54.955
TCONS_00001740	-	-	LOC103444741	TSS703	NC_041789.1:25596068-25599022	2954	XLOC_000655	-	-	LOC103444741	TSS703	NC_041789.1:25596068-25599022	-	LOC103444741	protein=proline transporter 1-like	89.9565	99.5639	145.718	196.325	201.928	154.153	1573.22	1595.65	1840.99
TCONS_00001743	-	-	LOC103444722	TSS704	NC_041789.1:25604989-25607096	2107	XLOC_000656	-	-	LOC103444722	TSS704	NC_041789.1:25604989-25607096	-	LOC103444722	protein=60S ribosomal protein L35a-1-like	299.022	283.713	269.49	438.46	419.693	378.042	488.844	508.357	450.277
TCONS_00001746	-	-	LOC103444706	TSS705	NC_041789.1:25611708-25617368	5660	XLOC_000657	-	-	LOC103444706	TSS705	NC_041789.1:25611708-25617368	-	LOC103444706	protein=probable sugar phosphate/phosphate translocator At3g11320 isoform X2	463.11	506.63	546.881	1176.64	1508.52	1304.18	1125.78	1287.58	1098.21
TCONS_00001749	=	XM_029107233.1	LOC103445777	TSS706	NC_041789.1:25632723-25634675	1952	XLOC_000658	-	-	LOC103445777	TSS706	NC_041789.1:25632723-25634675	-	LOC103445777	protein=glucan endo-1,3-beta-glucosidase 7-like	0	0	0	0	0	0	1.59233	2.8613	2.65912
TCONS_00001750	-	-	LOC103445768	TSS707	NC_041789.1:25638994-25640844	1850	XLOC_000659	-	-	LOC103445768	TSS707	NC_041789.1:25638994-25640844	-			0.832931	0	1.75564	0	1.31979	1.22344	0	0	0
TCONS_00001751	-	-	LOC103444760	TSS708	NC_041789.1:25645676-25648390	2714	XLOC_000660	-	-	LOC103444760	TSS708,TSS709	NC_041789.1:25645676-25648390	-	LOC103444760	protein=L10-interacting MYB domain-containing protein-like	58.3052	84.5852	74.6146	30.1032	46.1926	23.2453	19.9041	20.9829	24.8184
TCONS_00001754	-	-	LOC103444794	TSS710	NC_041789.1:25653330-25660654	7324	XLOC_000661	-	-	LOC103444794	TSS710	NC_041789.1:25653330-25660654	-			300.688	299.573	308.992	149.207	128.019	141.919	11.9425	7.63013	4.43186
TCONS_00001757	-	-	LOC103445808	TSS711	NC_041789.1:25660802-25661884	1082	XLOC_000662	-	-	LOC103445808	TSS711	NC_041789.1:25660802-25661884	-	LOC103445808	protein=uncharacterized protein LOC103445808	0	0	0	0	0	0	0	0	0
TCONS_00001759	-	-	MYBR1	TSS712	NC_041789.1:25665962-25668099	2137	XLOC_000663	-	-	MYBR1	TSS712	NC_041789.1:25665962-25668099	-	MYBR1	protein=transcription factor DIVARICATA-like	349.831	476.673	479.289	393.96	512.078	463.682	191.079	232.719	261.48
TCONS_00001761	-	-	LOC108171400	TSS713	NC_041789.1:25680793-25684307	3514	XLOC_000664	-	-	LOC108171400	TSS713	NC_041789.1:25680793-25684307	-	LOC108171400	protein=zinc finger BED domain-containing protein DAYSLEEPER-like isoform X2	99.1188	103.088	93.9266	32.7209	19.7968	28.139	64.4893	64.8561	75.3416
TCONS_00001777	-	-	LOC108170041	TSS714	NC_041789.1:25728385-25730103	1718	XLOC_000665	-	-	LOC108170041	TSS714	NC_041789.1:25728385-25730103	-			0	0	0	0	0	0	0	0	0
TCONS_00001779	=	XM_008345606.3	LOC103406615	TSS715	NC_041789.1:25738477-25739801	1324	XLOC_000666	-	-	LOC103406615	TSS715	NC_041789.1:25738477-25739801	-	LOC103406615	protein=protein SRC2 homolog	1455.13	1392.13	1433.48	1430.56	1655.01	1750.74	1882.93	2101.15	1824.15
TCONS_00001780	=	XM_029101762.1	LOC103415194	TSS716	NC_041789.1:25752193-25753905	1712	XLOC_000667	-	-	LOC103415194	TSS716	NC_041789.1:25752193-25753905	-	LOC103415194	protein=uncharacterized acetyltransferase At3g50280-like	0	0	0	0	0	0	0	0	0
TCONS_00001781	-	-	LOC103455113	TSS717	NC_041789.1:25798915-25801978	3063	XLOC_000668	-	-	LOC103455113	TSS717	NC_041789.1:25798915-25801978	-	LOC103455113	protein=glycosyltransferase family 64 protein C4-like	407.303	605.313	481.045	225.12	205.887	252.028	1014.31	1374.38	966.145
TCONS_00001784	-	-	LOC103455115	TSS718	NC_041789.1:25806847-25809141	2294	XLOC_000669	-	-	LOC103455115	TSS718	NC_041789.1:25806847-25809141	-	LOC103455115	protein=LOW QUALITY PROTEIN: UDP-glycosyltransferase 76F1	23.3221	23.7896	12.2895	113.869	96.3445	81.9702	1399.66	1257.06	1195.72
TCONS_00001786	-	-	LOC103455121	TSS719	NC_041789.1:25831682-25834753	3071	XLOC_000670	-	-	LOC103455121	TSS719	NC_041789.1:25831682-25834753	-	LOC103455121	protein=syntaxin-31	1267.72	1387.73	1198.22	1022.2	1005.68	949.386	455.406	456.854	398.867
TCONS_00001789	-	-	LAX2	TSS720	NC_041789.1:25841693-25845960	4267	XLOC_000671	-	-	LAX2	TSS720	NC_041789.1:25841693-25845960	-	LAX2	protein=auxin transporter-like protein 1	49.1429	30.8384	129.039	0	9.23851	6.11718	1.59233	0	2.65912
TCONS_00001793	-	-	LOC114824717	TSS721	NC_041789.1:25866679-25874388	1327	XLOC_000672	-	-	LOC114824717	TSS721	NC_041789.1:25866679-25874388	-	LOC114824717	protein=uncharacterized protein LOC114824717	7.01123	14.2416	15.9013	17.3146	21.3762	7.0098	0	0	0
TCONS_00001795	-	-	LOC114826614	TSS722	NC_041789.1:25890480-25892479	1999	XLOC_000673	-	-	LOC114826614	TSS722	NC_041789.1:25890480-25892479	-			0	0	0	0	0	0	0	0	0
TCONS_00001800	-	-	LOC103455123	TSS723	NC_041789.1:25921513-25924535	3022	XLOC_000674	-	-	LOC103455123	TSS723	NC_041789.1:25921513-25924535	-	LOC103455123	protein=uncharacterized protein LOC103455123	39.1478	50.2225	61.4473	23.559	43.553	33.0328	37.4197	23.8442	66.4779
TCONS_00001803	-	-	LOC103455124	TSS724	NC_041789.1:25925173-25928714	3541	XLOC_000675	-	-	LOC103455124	TSS724	NC_041789.1:25925173-25928714	-	LOC103455124	protein=probable zinc metalloprotease EGY2, chloroplastic	378.984	344.509	280.902	327.209	492.281	461.235	136.94	81.0701	78.0007
TCONS_00001806	-	-	LOC103455126	TSS725	NC_041789.1:25932393-25936440	4047	XLOC_000676	-	-	LOC103455126	TSS725	NC_041789.1:25932393-25936440	-	LOC103455126	protein=anthranilate synthase alpha subunit 1, chloroplastic	50.8088	60.7956	64.0808	24.8679	54.1113	40.3734	56.5276	80.1164	104.592
TCONS_00001809	-	-	LOC114826313	TSS726	NC_041789.1:25982280-25989020	5475	XLOC_000677	-	-	LOC114826313	TSS726	NC_041789.1:25982280-25989020	-	LOC114826313	protein=clathrin light chain 2-like	423.365	366.084	441.699	241.818	248.12	214.101	199.837	193.615	210.956
TCONS_00001812	-	-	LOC114824725	TSS727	NC_041789.1:26058436-26060692	2256	XLOC_000678	-	-	LOC114824725	TSS727	NC_041789.1:26058436-26060692	-	LOC114824725	protein=clathrin light chain 2-like	521.415	522.49	556.537	688.448	694.208	611.718	388.528	428.241	369.617
TCONS_00001814	-	-	LOC103437230	TSS728	NC_041789.1:26143079-26146229	3150	XLOC_000679	-	-	LOC103437230	TSS728	NC_041789.1:26143079-26146229	-	LOC103437230	protein=cytochrome P450 90A1-like isoform X1	1891.59	6417.02	3752.68	2397.79	3969.92	3239.66	204.614	283.269	269.457
TCONS_00001818	-	-	LOC103437264	TSS729	NC_041789.1:26166864-26172363	5499	XLOC_000680	-	-	LOC103437264	TSS729	NC_041789.1:26166864-26172363	-	LOC103437264	protein=putative ABC1 protein At2g40090	322.344	266.091	398.53	435.842	417.053	457.565	359.07	339.541	416.595
TCONS_00001822	-	-	LOC103437277	TSS730	NC_041789.1:26174668-26177811	3143	XLOC_000681	-	-	LOC103437277	TSS730	NC_041789.1:26174668-26177811	-	LOC103437277	protein=GDSL esterase/lipase CPRD49 isoform X1	353.996	291.643	396.774	167.531	199.288	216.548	257.957	217.459	171.956
TCONS_00001826	-	-	LOC103437292	TSS731	NC_041789.1:26179380-26182024	2644	XLOC_000682	-	-	LOC103437292	TSS731	NC_041789.1:26179380-26182024	-	LOC103437292	protein=DNA replication complex GINS protein PSF3-like isoform X2	0.832931	5.28658	6.14473	11.7795	10.5583	13.4578	7.96164	6.67636	5.31823
TCONS_00001830	-	-	LOC103437302	TSS732	NC_041789.1:26182273-26183340	1067	XLOC_000683	-	-	LOC103437302	TSS732	NC_041789.1:26182273-26183340	-	LOC103437302	protein=protein EARLY FLOWERING 4-like	4.16465	2.64329	7.02255	3.92651	5.27915	3.67031	41.4005	40.0582	46.9777
TCONS_00001832	=	XM_017333395.2	LOC103437320	TSS733	NC_041789.1:26189016-26192477	1850	XLOC_000684	-	-	LOC103437320	TSS733	NC_041789.1:26189016-26192477	-	LOC103437320	protein=phosphoinositide phospholipase C 6-like isoform X2	16.6586	26.4329	24.5789	28.7944	73.9081	62.3952	176.748	139.25	160.433
TCONS_00001836	-	-	LOC103406415	TSS734	NC_041789.1:26196205-26200070	3865	XLOC_000685	-	-	LOC103406415	TSS734	NC_041789.1:26196205-26200070	-	LOC103406415	protein=phosphoinositide phospholipase C 2-like	3071.02	3764.04	2807.27	2868.97	3639.97	3518.6	870.207	930.876	607.165
TCONS_00001839	-	-	LOC103437379	TSS735	NC_041789.1:26244403-26248598	4195	XLOC_000686	-	-	LOC103437379	TSS735	NC_041789.1:26244403-26248598	-	LOC103437379	protein=protein SMAX1-LIKE 7-like	904.563	1155.12	1248.26	623.006	836.745	537.088	161.621	249.887	234.002
TCONS_00001841	-	-	ALF5	TSS736	NC_041789.1:26249372-26252466	3094	XLOC_000687	-	-	ALF5	TSS736	NC_041789.1:26249372-26252466	-	ALF5	protein=PHD finger protein ALFIN-LIKE 2-like isoform X1	119.109	136.57	138.695	130.884	135.938	100.322	326.427	267.055	299.594
TCONS_00001845	-	-	LOC103417776	TSS737	NC_041789.1:26289920-26292910	2990	XLOC_000688	-	-	LOC103417776	TSS737	NC_041789.1:26289920-26292910	-	LOC103417776	protein=zinc finger CCCH domain-containing protein 29-like	1070.32	1269.66	759.313	3344.08	1666.89	2364.9	1081.99	1519.35	990.964
TCONS_00001847	-	-	LOC103417799	TSS738	NC_041789.1:26309544-26312237	2693	XLOC_000689	-	-	LOC103417799	TSS738	NC_041789.1:26309544-26312237	-	LOC103417799	protein=LOW QUALITY PROTEIN: gibberellin 2-beta-dioxygenase 3	0	0	1.75564	0	0	0	0	0	0
TCONS_00001849	-	-	LOC103437399	TSS739	NC_041789.1:26321499-26326021	4522	XLOC_000690	-	-	LOC103437399	TSS739	NC_041789.1:26321499-26326021	-	LOC103437399	protein=protein ESKIMO 1-like	0	1.76219	2.63346	0	0	0	0	0	0
TCONS_00001852	-	-	LOC103417777	TSS740	NC_041789.1:26343651-26345905	2254	XLOC_000691	-	-	LOC103417777	TSS740	NC_041789.1:26343651-26345905	-	LOC103417777	protein=probable protein phosphatase 2C 25	31.6514	32.6006	26.3346	252.605	149.136	199.42	199.837	243.21	171.956
TCONS_00001855	-	-	LOC103437458	TSS741	NC_041789.1:26360566-26370812	10246	XLOC_000692	-	-	LOC103437458	TSS741	NC_041789.1:26360566-26370812	-	LOC103437458	protein=clathrin heavy chain 1	5522.33	5591.44	6108.74	5008.91	5186.77	5085.82	5562	6567.64	5543.37
TCONS_00001858	-	-	LOC103437448	TSS742	NC_041789.1:26371463-26374376	2913	XLOC_000693	-	-	LOC103437448	TSS742	NC_041789.1:26371463-26374376	-	LOC103437448	protein=GDP-Man:Man(3)GlcNAc(2)-PP-Dol alpha-1,2-mannosyltransferase-like	338.17	311.908	341.472	493.431	497.56	458.788	357.477	413.935	435.209
TCONS_00001862	-	-	LOC103437429	TSS743	NC_041789.1:26374912-26376797	1885	XLOC_000694	-	-	LOC103437429	TSS743	NC_041789.1:26374912-26376797	-	LOC103437429	protein=uncharacterized protein LOC103437429 isoform X2	165.753	170.052	195.754	171.457	157.055	183.515	73.2471	80.1164	83.3189
TCONS_00001865	-	-	LOC103437419	TSS744	NC_041789.1:26379615-26381221	1606	XLOC_000695	-	-	LOC103437419	TSS744	NC_041789.1:26379615-26381221	-	LOC103437419	protein=transcription factor bHLH51-like	268.204	437.905	234.378	116.486	69.9488	59.9484	41.4005	41.9657	39.0004
TCONS_00001867	-	-	LOC103437479	TSS745	NC_041789.1:26384812-26386097	1285	XLOC_000696	-	-	LOC103437479	TSS745	NC_041789.1:26384812-26386097	-	LOC103437479	protein=transcription factor MYB73-like	0	0	0	5.23534	3.95936	7.34061	15.1271	18.1216	14.1819
TCONS_00001869	=	XM_008375985.3	LOC103437505	TSS746	NC_041789.1:26436346-26437737	1391	XLOC_000697	-	-	LOC103437505	TSS746	NC_041789.1:26436346-26437737	-	LOC103437505	protein=pentatricopeptide repeat-containing protein At3g56030, mitochondrial	43.3124	51.1036	49.1579	17.0149	10.5583	17.1281	19.9041	27.6592	23.932
TCONS_00001870	-	-	LOC103437496	TSS747	NC_041789.1:26438546-26440623	1377	XLOC_000698	-	-	LOC103437496	TSS747	NC_041789.1:26438546-26440623	-	LOC103437496	protein=trihelix transcription factor ASIL2-like	125.773	121.591	153.618	44.5004	30.3551	55.0546	41.4005	20.9829	22.1593
TCONS_00001872	=	XM_008355936.3	LOC103417779	TSS748	NC_041789.1:26447265-26449666	2401	XLOC_000699	-	-	LOC103417779	TSS748	NC_041789.1:26447265-26449666	-	LOC103417779	protein=U-box domain-containing protein 1-like	0	0	0	11.7795	0	1.22344	7.16547	1.90753	0.886372
TCONS_00001873	-	-	LOC103426433	TSS749	NC_041789.1:26458189-26459905	1716	XLOC_000700	-	-	LOC103426433	TSS749	NC_041789.1:26458189-26459905	-	LOC103426433	protein=GDSL esterase/lipase At2g40250-like	0	0	0	0	0	0	0	0	0
TCONS_00001876	-	-	LOC103426422	TSS750	NC_041789.1:26504893-26510092	2092	XLOC_000701	-	-	LOC103426422	TSS750	NC_041789.1:26504893-26510092	-	LOC103426422	protein=death-associated protein kinase 1-like	2.49879	2.64329	0.877819	48.4269	44.8728	30.5859	15.1271	9.53766	8.86372
TCONS_00001878	-	-	LOC103406449	TSS751	NC_041789.1:26522446-26525177	2731	XLOC_000702	-	-	LOC103406449	TSS751	NC_041789.1:26522446-26525177	-	LOC103406449	protein=40S ribosomal protein S4-like isoform X2	19.1574	44.0548	22.8233	10.4707	14.5177	1.22344	7.16547	11.4452	2.65912
TCONS_00001881	-	-	LOC114824793	TSS752	NC_041789.1:26535845-26536800	955	XLOC_000703	-	-	LOC114824793	TSS752	NC_041789.1:26535845-26536800	-	LOC114824793	protein=LOB domain-containing protein 12-like	0	0	0	0	0	34.2562	23.8849	11.4452	15.9547
TCONS_00001883	-	-	LOC103406452	TSS753	NC_041789.1:26567253-26572356	5103	XLOC_000704	-	-	LOC103406452	TSS753	NC_041789.1:26567253-26572356	-	LOC103406452	protein=uncharacterized protein LOC103406452	78.2955	81.0609	93.0488	155.751	155.735	154.153	22.2926	38.1507	35.4549
TCONS_00001886	=	XM_029102068.1	LOC103426438	TSS754	NC_041789.1:26572604-26577667	1333	XLOC_000705	-	-	LOC103426438	TSS754,TSS755	NC_041789.1:26572604-26577667	-	LOC103426438	protein=protein trichome birefringence-like 33 isoform X1	44.1453	14.9786	88.6597	19.6325	30.3551	26.9156	84.3933	96.3304	75.3416
TCONS_00001890	-	-	LOC103426439	TSS756	NC_041789.1:26580812-26586358	5546	XLOC_000706	-	-	LOC103426439	TSS756	NC_041789.1:26580812-26586358	-			0	0.881096	0	0	0	0	0	0	0
TCONS_00001891	-	-	LOC103417802	TSS757	NC_041789.1:26603149-26606793	3644	XLOC_000707	-	-	LOC103417802	TSS757	NC_041789.1:26603149-26606793	-	LOC103417802	protein=cation/H(+) antiporter 15-like	0	0	0	0	0	1.22344	0	0	0
TCONS_00001893	-	-	LOC108171387	TSS758	NC_041789.1:26612675-26615907	3232	XLOC_000708	-	-	LOC108171387	TSS758	NC_041789.1:26612675-26615907	-	LOC108171387	protein=cation/H(+) antiporter 15-like	0	0	0	0	0	0	0	0.953766	0.886372
TCONS_00001895	-	-	LOC103417787	TSS759	NC_041789.1:26643334-26647184	3850	XLOC_000709	-	-	LOC103417787	TSS759	NC_041789.1:26643334-26647184	-	LOC103417787	protein=sorting nexin 2A-like	308.184	261.686	284.413	367.783	339.185	302.189	628.969	643.792	686.938
TCONS_00001898	-	-	LOC103437659	TSS760	NC_041789.1:26661203-26662905	1702	XLOC_000710	-	-	LOC103437659	TSS760	NC_041789.1:26661203-26662905	-	LOC103437659	protein=uncharacterized protein LOC103437659	18.3245	6.16767	3.51128	0	9.23851	4.89374	59.7123	98.2379	77.1143
TCONS_00001900	-	-	LOC103437668	TSS761	NC_041789.1:26663471-26674577	11106	XLOC_000711	-	-	LOC103437668	TSS761	NC_041789.1:26663471-26674577	-	LOC103437668	protein=uncharacterized protein LOC103437668	1076.98	1022.95	1159.6	2355.9	3001.2	3222.53	717.343	800.21	612.483
TCONS_00001904	j	XM_008376175.3	LOC103437685	TSS762	NC_041789.1:26675475-26693477	17700	XLOC_000712	-	-	LOC103437685	TSS762	NC_041789.1:26675475-26693477	-	LOC103437685	protein=LOW QUALITY PROTEIN: protein RETICULATA-RELATED 5, chloroplastic	191.574	229.966	412.575	238.208	212.486	171.281	233.276	195.522	201.206
TCONS_00001906	-	-	LOC103437721	TSS763	NC_041789.1:26697828-26700326	2498	XLOC_000713	-	-	LOC103437721	TSS763	NC_041789.1:26697828-26700326	-	LOC103437721	protein=staphylococcal-like nuclease CAN2	930.384	1084.63	1119.22	708.08	625.579	654.538	1396.47	1336.23	1507.72
TCONS_00001909	-	-	LOC103406454	TSS764	NC_041789.1:26721649-26725187	3538	XLOC_000714	-	-	LOC103406454	TSS764	NC_041789.1:26721649-26725187	-	LOC103406454	protein=amino acid transporter AVT6C-like isoform X2	283.197	366.536	276.513	191.09	137.258	118.673	289.007	289.945	257.048
TCONS_00001915	-	-	LOC103437754	TSS765	NC_041789.1:26727824-26730641	2817	XLOC_000715	-	-	LOC103437754	TSS765,TSS766	NC_041789.1:26727824-26730641	-	LOC103437754	protein=amino acid transporter AVT6C-like	3.33172	0	3.51128	0	29.0353	0	151.271	86.7927	220.707
TCONS_00001919	-	-	LOC103438225	TSS767	NC_041789.1:26737751-26740475	2724	XLOC_000716	-	-	LOC103438225	TSS767	NC_041789.1:26737751-26740475	-	LOC103438225	protein=pentatricopeptide repeat-containing protein At1g11290, chloroplastic-like	0	0	0	0	0	0	0	0.953766	0
TCONS_00001922	-	-	LOC103438236	TSS768	NC_041789.1:26747241-26749429	2188	XLOC_000717	-	-	LOC103438236	TSS768	NC_041789.1:26747241-26749429	-	LOC103438236	protein=transcription factor SCREAM2-like isoform X2	29.9855	20.2652	14.0451	2.61767	6.59894	4.89374	0	0	0
TCONS_00001926	-	-	LOC103437828	TSS769	NC_041789.1:26787774-26790002	2228	XLOC_000718	-	-	LOC103437828	TSS769	NC_041789.1:26787774-26790002	-	LOC103437828	protein=serine/arginine repetitive matrix protein 2-like	38.3148	63.4389	58.8139	45.8093	60.7102	47.714	17.5156	17.1678	18.6138
TCONS_00001928	-	-	LOC103406455	TSS770	NC_041789.1:26795451-26806035	10584	XLOC_000719	-	-	LOC103406455	TSS770	NC_041789.1:26795451-26806035	-	LOC103406455	protein=zinc finger MYM-type protein 1-like	0	0	0	0	0	1.22344	0	0	0
TCONS_00001931	-	-	LOC103406432	TSS771	NC_041789.1:26809582-26814268	4686	XLOC_000720	-	-	LOC103406432	TSS771	NC_041789.1:26809582-26814268	-	LOC103406432	protein=protein NRT1/ PTR FAMILY 5.1-like	2.49879	3.52438	0	0	0	0	14.3309	9.53766	9.75009
TCONS_00001934	-	-	LOC103417791	TSS772	NC_041789.1:26822821-26824697	1876	XLOC_000721	-	-	LOC103417791	TSS772	NC_041789.1:26822821-26824697	-	LOC103417791	protein=peroxidase P7-like	44.9783	8.81096	25.4568	0	0	2.44687	2.38849	0	0
TCONS_00001938	-	-	LOC103438477	TSS773	NC_041789.1:26881514-26884026	2512	XLOC_000722	-	-	LOC103438477	TSS773	NC_041789.1:26881514-26884026	-	LOC103438477	protein=uncharacterized protein LOC103438477	10.8281	6.16767	17.5564	9.16185	6.59894	3.67031	0	0	1.77274
TCONS_00001941	-	-	LOC103438261	TSS774	NC_041789.1:26893685-26896275	2590	XLOC_000723	-	-	LOC103438261	TSS774	NC_041789.1:26893685-26896275	-	LOC103438261	protein=WEB family protein At2g40480-like	0	0	0	0	0	0	0	0.953766	0
TCONS_00001943	-	-	LOC103406457	TSS775	NC_041789.1:26899956-26902382	2426	XLOC_000724	-	-	LOC103406457	TSS775	NC_041789.1:26899956-26902382	-	LOC103406457	protein=high mobility group B protein 7-like isoform X2	0	4.40548	2.63346	9.16185	7.91873	8.56405	0	0	0
TCONS_00001947	-	-	LOC103437888	TSS776	NC_041789.1:26903313-26906229	2916	XLOC_000725	-	-	LOC103437888	TSS776	NC_041789.1:26903313-26906229	-	LOC103437888	protein=5-amino-6-(5-phospho-D-ribitylamino)uracil phosphatase, chloroplastic-like	1271.05	948.941	967.357	3052.21	3572.67	3276.36	1519.88	1373.42	1447.44
TCONS_00001950	-	-	LOC103406437	TSS777	NC_041789.1:26906849-26909829	2980	XLOC_000726	-	-	LOC103406437	TSS777	NC_041789.1:26906849-26909829	-	LOC103406437	protein=uroporphyrinogen decarboxylase	971.197	838.804	888.353	1056.23	1099.38	1099.87	419.578	394.859	375.822
TCONS_00001953	-	-	LOC103437872	TSS778	NC_041789.1:26911269-26913587	2318	XLOC_000727	-	-	LOC103437872	TSS778	NC_041789.1:26911269-26913587	-	LOC103437872	protein=CBL-interacting protein kinase 2-like isoform X2	0.832931	0	2.63346	19.6325	2.63958	9.78749	3.98082	0	3.54549
TCONS_00001956	=	XM_029102213.1	LOC103437898	TSS779	NC_041789.1:26928540-26930640	2100	XLOC_000728	-	-	LOC103437898	TSS779	NC_041789.1:26928540-26930640	-	LOC103437898	protein=adenine/guanine permease AZG1-like	49.9759	56.3902	60.5695	71.986	30.3551	41.5968	2067.64	2165.05	3051.78
TCONS_00001957	-	-	LOC103437907	TSS780	NC_041789.1:26934142-26936826	2684	XLOC_000729	-	-	LOC103437907	TSS780	NC_041789.1:26934142-26936826	-	LOC103437907	protein=phosphoglucan phosphatase LSF2, chloroplastic	809.609	510.155	688.21	535.314	678.371	694.912	197.449	231.765	174.615
TCONS_00001960	-	-	LOC103437938	TSS781	NC_041789.1:26941443-26946091	1944	XLOC_000730	-	-	LOC103437938	TSS781	NC_041789.1:26941443-26946091	-	LOC103437938	protein=uncharacterized protein LOC103437938	814.606	757.743	653.975	1184.5	1206.29	1154.92	1093.93	1155.96	1046.8
TCONS_00001963	-	-	LOC103437949	TSS782	NC_041789.1:26947079-26951399	4320	XLOC_000731	-	-	LOC103437949	TSS782	NC_041789.1:26947079-26951399	-	LOC103437949	protein=UDP-xylose transporter 3-like	309.85	274.021	337.083	230.355	207.207	276.496	247.607	371.969	241.093
TCONS_00001968	-	-	LOC114826618	TSS783	NC_041789.1:26953354-26954251	897	XLOC_000732	-	-	LOC114826618	TSS783	NC_041789.1:26953354-26954251	-			0	0	0	0	0	0	0	0	0
TCONS_00001969	=	XM_029102241.1	LOC103426425	TSS784	NC_041789.1:26978097-26980738	912	XLOC_000733	-	-	LOC103426425	TSS784,TSS785	NC_041789.1:26978097-26980738	-	LOC103426425	protein=superoxide dismutase	589.715	611.481	559.171	1357.26	694.208	825.819	1386.92	1277.09	1501.51
TCONS_00001974	-	-	LOC103406439	TSS786	NC_041789.1:26981915-26983748	1833	XLOC_000734	-	-	LOC103406439	TSS786	NC_041789.1:26981915-26983748	-	LOC103406439	protein=40S ribosomal protein S26-1-like	1201.92	1356.01	1148.19	1499.93	1633.9	1370.25	1328	1411.57	1218.76
TCONS_00001977	=	XM_029106491.1	LOC103438311	TSS787	NC_041789.1:26988840-27002188	1074	XLOC_000735	-	-	LOC103437981,LOC103438311	TSS787,TSS788	NC_041789.1:26988840-27002188	-			330.674	468.743	339.716	229.046	143.857	161.494	171.175	181.216	225.138
TCONS_00001984	=	XR_003775835.1	LOC114826809	TSS789	NC_041789.1:27017792-27017989	197	XLOC_000736	-	-	LOC114826809	TSS789	NC_041789.1:27017792-27017989	-			0	0	0	0	0	0	0	0	0
TCONS_00001985	=	XR_003775836.1	LOC114826821	TSS790	NC_041789.1:27028939-27029129	190	XLOC_000737	-	-	LOC114826821	TSS790	NC_041789.1:27028939-27029129	-			0	0	0	0	0	0	0	0	0
TCONS_00001986	-	-	LOC103417793	TSS791	NC_041789.1:27055707-27059954	4247	XLOC_000738	-	-	LOC103417793	TSS791	NC_041789.1:27055707-27059954	-	LOC103417793	protein=LOW QUALITY PROTEIN: potassium transporter 2-like	141.598	93.3962	167.663	167.531	105.583	124.79	505.564	598.012	542.459
TCONS_00001989	-	-	LOC103417808	TSS792	NC_041789.1:27060232-27061681	1449	XLOC_000739	-	-	LOC103417808	TSS792	NC_041789.1:27060232-27061681	-	LOC103417808	protein=uncharacterized protein LOC103417808	0	0	0	0	0	0	0	0	0
TCONS_00001992	-	-	LOC103438335	TSS793	NC_041789.1:27062320-27063486	1166	XLOC_000740	-	-	LOC103438335	TSS793	NC_041789.1:27062320-27063486	-	LOC103438335	protein=glucan endo-1,3-beta-glucosidase-like	0	0	0	0	0	0	0	0	0
TCONS_00001994	-	-	LOC103438345	TSS794	NC_041789.1:27063960-27069169	5209	XLOC_000741	-	-	LOC103438345	TSS794	NC_041789.1:27063960-27069169	-	LOC103438345	protein=mini-chromosome maintenance complex-binding protein-like isoform X2	149.095	141.856	127.284	120.413	130.659	135.801	21.4964	14.3065	18.6138
TCONS_00001998	-	-	LOC103438046	TSS795	NC_041789.1:27075999-27084565	8257	XLOC_000742	-	-	LOC103438046	TSS795	NC_041789.1:27075999-27084565	-	LOC103438046	protein=uncharacterized protein LOC103438046	6.66345	6.16767	8.77819	10.4707	18.477	13.4578	5.57315	16.214	7.97735
TCONS_00002001	-	-	LOC103430447	TSS796	NC_041789.1:27250818-27252563	1745	XLOC_000743	-	-	LOC103430447	TSS796	NC_041789.1:27250818-27252563	-	LOC103430447	protein=RING-H2 finger protein ATL74-like	419.797	505.749	609.206	418.827	497.56	600.707	101.909	79.1626	43.4322
TCONS_00002003	=	XM_008361725.3	LOC103423635	TSS797	NC_041789.1:27287176-27288438	1262	XLOC_000744	-	-	LOC103423635	TSS797	NC_041789.1:27287176-27288438	-	LOC103423635	protein=uncharacterized protein LOC103423635	41.6465	51.9847	79.8815	239.517	271.876	205.537	81.2087	88.7003	55.8414
TCONS_00002004	-	-	LOC103413919	TSS798	NC_041789.1:27289112-27292679	3567	XLOC_000745	-	-	LOC103413919	TSS798	NC_041789.1:27289112-27292679	-	LOC103413919	protein=uncharacterized protein LOC103413919	0	0	0	0	0	0	0	1.90753	0
TCONS_00002007	-	-	LOC103450759	TSS799	NC_041789.1:27311567-27316002	4435	XLOC_000746	-	-	LOC103450759	TSS799	NC_041789.1:27311567-27316002	-	LOC103450759	protein=probable methionine--tRNA ligase	483.933	429.094	363.417	246.061	303.551	263.039	403.655	447.316	436.981
TCONS_00002010	-	-	LOC103450760	TSS800	NC_041789.1:27319125-27320934	1809	XLOC_000747	-	-	LOC103450760	TSS800	NC_041789.1:27319125-27320934	-	LOC103450760	protein=two-component response regulator ARR17-like	0.832931	0	0	1.30884	2.63958	1.22344	234.868	297.575	147.138
TCONS_00002013	-	-	LOC103451242	TSS801	NC_041789.1:27350222-27353239	3017	XLOC_000748	-	-	LOC103451242	TSS801	NC_041789.1:27350222-27353239	-	LOC103451242	protein=WRKY transcription factor 55-like	0	0	0	0	0	1.22344	2.38849	6.67636	2.65912
TCONS_00002015	-	-	LOC103450765	TSS802	NC_041789.1:27365604-27368213	2609	XLOC_000749	-	-	LOC103450765	TSS802	NC_041789.1:27365604-27368213	-	LOC103450765	protein=rhodanese-like domain-containing protein 7	201.569	192.96	191.365	218.576	233.602	223.889	143.309	146.88	151.57
TCONS_00002018	-	-	LOC103401711	TSS803	NC_041789.1:27371464-27373704	2240	XLOC_000750	-	-	LOC103401711	TSS803	NC_041789.1:27371464-27373704	-	LOC103401711	protein=transcription elongation factor TFIIS-like	424.795	397.374	354.639	568.035	584.666	571.345	489.641	568.445	546.891
TCONS_00002020	-	-	LOC103430453	TSS804	NC_041789.1:27399187-27400719	1532	XLOC_000751	-	-	LOC103430453	TSS804	NC_041789.1:27399187-27400719	-	LOC103430453	protein=probable RNA-binding protein EIF1AD	36.649	28.1951	19.312	22.2502	29.0353	15.9047	119.425	123.036	137.388
TCONS_00002022	-	-	LOC103423518	TSS805	NC_041789.1:27400988-27407447	6459	XLOC_000752	-	-	LOC103423518	TSS805	NC_041789.1:27400988-27407447	-			294.025	371.823	309.87	150.516	128.019	165.164	27.0696	27.6592	44.3186
TCONS_00002023	-	-	LOC103450773	TSS806	NC_041789.1:27431783-27434698	2915	XLOC_000753	-	-	LOC103450773	TSS806	NC_041789.1:27431783-27434698	-	LOC103450773	protein=methylesterase 17-like	21.6562	38.7682	43.891	0	1.31979	3.67031	10.3501	3.81507	2.65912
TCONS_00002026	=	NR_121001.1	MIR7124B	TSS807	NC_041789.1:27449179-27451101	198	XLOC_000754	-	-	MIR7124B	TSS807	NC_041789.1:27449179-27451101	-			0	0	0	0	0	0	0	0	0
TCONS_00002027	-	-	LOC114824897	TSS808	NC_041789.1:27459237-27460062	825	XLOC_000755	-	-	LOC114824897	TSS808	NC_041789.1:27459237-27460062	-			56.6393	37.8871	56.1804	43.1916	13.1979	28.139	0	0	0
TCONS_00002029	-	-	LOC103438582	TSS809	NC_041789.1:27468785-27471444	2659	XLOC_000756	-	-	LOC103438582	TSS809	NC_041789.1:27468785-27471444	-	LOC103438582	protein=hydroxyacylglutathione hydrolase cytoplasmic	1361.01	1371.87	1372.03	1197.58	1461.01	1287.05	1015.11	945.182	913.849
TCONS_00002032	-	-	LOC103426445	TSS810	NC_041789.1:27474349-27478840	4491	XLOC_000757	-	-	LOC103426445	TSS810	NC_041789.1:27474349-27478840	-	LOC103426445	protein=RING finger and transmembrane domain-containing protein 2-like	464.775	547.161	436.276	454.166	398.576	415.968	769.89	848.852	667.438
TCONS_00002035	-	-	LOC103426444	TSS811	NC_041789.1:27482339-27487605	5266	XLOC_000758	-	-	LOC103426444	TSS811	NC_041789.1:27482339-27487605	-			102.451	174.457	120.261	39.2651	50.1519	67.289	34.235	38.1507	48.7504
TCONS_00002038	-	-	LOC103438484	TSS812	NC_041789.1:27496334-27499420	3086	XLOC_000759	-	-	LOC103438484	TSS812	NC_041789.1:27496334-27499420	-	LOC103438484	protein=autophagy-related protein 18c-like	1063.65	1054.67	885.719	773.522	902.735	871.086	985.651	1142.61	1068.96
TCONS_00002041	-	-	LOC103438463	TSS813	NC_041789.1:27530365-27533907	3542	XLOC_000760	-	-	LOC103438463	TSS813	NC_041789.1:27530365-27533907	-	LOC103438463	protein=uncharacterized protein LOC103438463	807.11	784.176	796.182	917.494	810.35	862.522	863.838	827.869	943.099
TCONS_00002044	-	-	LOC103438455	TSS814	NC_041789.1:27536601-27541966	3051	XLOC_000761	-	-	LOC103438455	TSS814	NC_041789.1:27536601-27541966	-	LOC103438455	protein=COP1-interacting protein 7-like	49.1429	61.6767	66.7142	18.3237	9.23851	23.2453	68.4701	52.4572	70.0234
TCONS_00002050	-	-	LOC108169601	TSS816	NC_041789.1:27551858-27554140	2282	XLOC_000762	-	-	LOC108169601	TSS816	NC_041789.1:27551858-27554140	-			3.33172	0.881096	2.63346	6.54418	3.95936	4.89374	0	2.8613	1.77274
TCONS_00002053	-	-	LOC114826402	TSS817	NC_041789.1:27572751-27575094	2343	XLOC_000763	-	-	LOC114826402	TSS817	NC_041789.1:27572751-27575094	-			0	0	0	0	0	0	0	0	0
TCONS_00002054	-	-	LOC103431647	TSS818	NC_041789.1:27583268-27585682	2414	XLOC_000764	-	-	LOC103431647	TSS818	NC_041789.1:27583268-27585682	-	LOC103431647	protein=metacaspase-1-like	73.2979	52.8658	62.3252	242.135	204.567	243.464	121.017	144.972	101.046
TCONS_00002057	-	-	LOC103431645	TSS819	NC_041789.1:27590462-27595548	2542	XLOC_000765	-	-	LOC103431645	TSS819	NC_041789.1:27590462-27595548	-	LOC103431645	protein=superoxide dismutase	67.4674	59.0334	44.7688	167.531	125.38	110.109	33.4389	33.3818	38.114
TCONS_00002061	-	-	LOC103454991	TSS820	NC_041789.1:27599052-27609059	10007	XLOC_000766	-	-	LOC103454991	TSS820	NC_041789.1:27599052-27609059	-	LOC103454991	protein=polyadenylate-binding protein 1-like	363.991	340.103	402.041	465.946	477.763	423.309	437.094	447.316	458.254
TCONS_00002064	-	-	LOC103406464	TSS821	NC_041789.1:27618323-27621298	2975	XLOC_000767	-	-	LOC103406464	TSS821	NC_041789.1:27618323-27621298	-	LOC103406464	protein=mediator of RNA polymerase II transcription subunit 31-like isoform X2	66.6345	58.1523	50.9135	43.1916	47.5124	25.6922	22.2926	19.0753	15.0683
TCONS_00002070	-	-	LOC103438445	TSS822	NC_041789.1:27623105-27626000	2895	XLOC_000768	-	-	LOC103438445	TSS822	NC_041789.1:27623105-27626000	-	LOC103438445	protein=glutamate dehydrogenase 2	106.615	116.305	63.203	212.031	395.936	247.134	6948.12	4543.74	4831.61
TCONS_00002073	-	-	LOC103438435	TSS823	NC_041789.1:27626174-27627869	1695	XLOC_000769	-	-	LOC103438435	TSS823	NC_041789.1:27626174-27627869	-	LOC103438435	protein=light-harvesting complex-like protein 3 isotype 1, chloroplastic	0.832931	0	0	0	0	0	36.6235	28.613	34.5685
TCONS_00002075	=	XM_008376970.3	LOC103438414	TSS824	NC_041789.1:27674338-27677688	3350	XLOC_000770	-	-	LOC103438414	TSS824	NC_041789.1:27674338-27677688	-	LOC103438414	protein=receptor-like protein EIX1	52.4746	57.2713	79.8815	221.193	120.101	117.45	36.6235	39.1044	24.8184
TCONS_00002076	-	-	LOC114826625	TSS825	NC_041789.1:27689022-27690811	1789	XLOC_000771	-	-	LOC114826625	TSS825	NC_041789.1:27689022-27690811	-			12.494	20.2652	24.5789	119.104	102.943	83.1936	0.796164	2.8613	0.886372
TCONS_00002079	-	-	LOC108173106	TSS826	NC_041789.1:27705912-27708104	2192	XLOC_000772	-	-	LOC108173106	TSS826	NC_041789.1:27705912-27708104	-			22.4891	12.3353	15.8007	15.706	9.23851	6.11718	0	0	0.886372
TCONS_00002082	-	-	LOC103438401	TSS827	NC_041789.1:27720394-27723169	2775	XLOC_000773	-	-	LOC103438401	TSS827	NC_041789.1:27720394-27723169	-	LOC103438401	protein=ankyrin repeat-containing protein BDA1-like	0	0	0	0	0	0	2.38849	6.67636	0.886372
TCONS_00002084	-	-	LOC103424159	TSS828	NC_041789.1:27725306-27727531	2225	XLOC_000774	-	-	LOC103424159	TSS828	NC_041789.1:27725306-27727531	-	LOC103424159	protein=U6 snRNA phosphodiesterase-like	98.2858	156.835	137.818	205.487	139.898	99.0983	92.355	73.44	73.5689
TCONS_00002087	=	XM_029102819.1	LOC103430877	TSS829	NC_041789.1:27740582-27742436	1854	XLOC_000775	-	-	LOC103430877	TSS829	NC_041789.1:27740582-27742436	-	LOC103430877	protein=cytochrome P450 77A1-like	0	0	0.877819	0	0	0	0	0	0
TCONS_00002088	=	XR_003775875.1	LOC114826867	TSS830	NC_041789.1:27747566-27750527	2961	XLOC_000776	-	-	LOC114824952,LOC114826867	TSS830	NC_041789.1:27747566-27750527	-			669.676	531.301	522.302	633.477	678.371	705.922	23.0887	26.7055	19.5002
TCONS_00002095	-	-	LOC103439038	TSS835	NC_041789.1:27788000-27790239	2239	XLOC_000777	-	-	LOC103439038	TSS835	NC_041789.1:27788000-27790239	-	LOC103439038	protein=LOW QUALITY PROTEIN: flavanone 3-dioxygenase 3	0	0	0	0	0	0	0	0	1.77274
TCONS_00002097	-	-	LOC103438954	TSS836	NC_041789.1:27792925-27796167	3242	XLOC_000778	-	-	LOC103438954	TSS836	NC_041789.1:27792925-27796167	-	LOC103438954	protein=GTP-binding protein YPTM2-like	1298.54	1017.67	1221.92	1909.59	1945.37	2037.02	2685.46	2919.48	2628.98
TCONS_00002100	=	XM_017324906.2	LOC103439022	TSS837	NC_041789.1:27811498-27812722	1224	XLOC_000779	-	-	LOC103439022	TSS837	NC_041789.1:27811498-27812722	-	LOC103439022	protein=LOW QUALITY PROTEIN: zinc finger CCCH domain-containing protein 54	0	0	0	0	0	0	0	0	0
TCONS_00002101	=	NM_001293919.1	LOC103438934	TSS838	NC_041789.1:27835666-27837162	1496	XLOC_000780	-	-	LOC103438934	TSS838	NC_041789.1:27835666-27837162	-	LOC103438934	protein=ethylene-responsive transcription factor 2-like	672.175	363.893	662.753	2175.29	3172.77	3314.29	1408.41	1405.85	1333.99
TCONS_00002102	=	NM_001328744.1	LOC103406480	TSS839	NC_041789.1:27849821-27851085	1264	XLOC_000781	-	-	LOC103406480	TSS839	NC_041789.1:27849821-27851085	-	LOC103406480	protein=ethylene-responsive transcription factor ERF105-like	1476.79	1300.5	1348.33	4421.25	4896.41	5135.98	4349.44	3826.51	3642.99
TCONS_00002103	=	XM_008345464.3	LOC103406478	TSS840	NC_041789.1:27864145-27865269	1124	XLOC_000782	-	-	LOC103406478	TSS840	NC_041789.1:27864145-27865269	-	LOC103406478	protein=ethylene-responsive transcription factor ERF107-like	1215.25	998.282	928.733	3477.58	3224.24	3835.47	390.916	458.762	214.502
TCONS_00002104	-	-	LOC114824964	TSS841	NC_041789.1:27884451-27887477	3026	XLOC_000783	-	-	LOC114824964	TSS841	NC_041789.1:27884451-27887477	-	LOC114824964	protein=ubiquinol-cytochrome-c reductase complex assembly factor 1-like	289.027	237.896	263.346	298.415	323.348	368.254	106.686	133.527	108.137
TCONS_00002107	-	-	LOC103430929	TSS842	NC_041789.1:27888413-27891696	3283	XLOC_000784	-	-	LOC103430929	TSS842,TSS843	NC_041789.1:27888413-27891696	-	LOC103430929	protein=acid phosphatase 1-like	4.99759	0.881096	1.75564	0	0	0	3.18465	2.8613	0.886372
TCONS_00002110	-	-	LOC114824965	TSS844	NC_041789.1:27895067-27897535	2468	XLOC_000785	-	-	LOC114824965	TSS844	NC_041789.1:27895067-27897535	-	LOC114824965	protein=putative kinase-like protein TMKL1	55.8064	61.6767	45.6466	73.2948	60.7102	62.3952	15.9233	18.1216	15.0683
TCONS_00002112	-	-	LOC103453987	TSS845	NC_041789.1:27912348-27913553	1205	XLOC_000786	-	-	LOC103453987	TSS845	NC_041789.1:27912348-27913553	-	LOC103453987	protein=transcription factor DUO1-like	0.832931	0	0	0	0	0	0	0	0.886372
TCONS_00002114	-	-	LOC103415095	TSS846	NC_041789.1:27932337-27941041	8704	XLOC_000787	-	-	LOC103415095	TSS846,TSS847	NC_041789.1:27932337-27941041	-	LOC103415095	protein=receptor-like protein EIX1 isoform X2	69.9662	79.2987	86.0263	100.78	79.1873	81.9702	187.895	204.106	194.115
TCONS_00002138	=	XM_029103047.1	LOC114824996	TSS848	NC_041789.1:27946048-27946868	820	XLOC_000788	-	-	LOC114824996	TSS848	NC_041789.1:27946048-27946868	-	LOC114824996	protein=receptor-like protein EIX2	10.8281	12.3353	15.8007	19.6325	11.8781	30.5859	44.5852	61.041	33.6821
TCONS_00002139	-	-	LOC103424230	TSS849	NC_041789.1:27954803-27977734	22931	XLOC_000789	-	-	LOC103424230	TSS849	NC_041789.1:27954803-27977734	-			4.16465	2.64329	5.26691	2.61767	1.31979	1.22344	23.0887	34.3356	31.9094
TCONS_00002140	-	-	LOC103439156	TSS850	NC_041789.1:27996358-28000286	3928	XLOC_000790	-	-	LOC103439156	TSS850	NC_041789.1:27996358-28000286	-			1.66586	0	0	0	1.31979	1.22344	67.6739	41.9657	67.3642
TCONS_00002153	=	XM_008379538.3	LOC103440829	TSS851	NC_041789.1:28001374-28020490	19116	XLOC_000791	-	-	LOC103417845,LOC103440829	TSS851,TSS853	NC_041789.1:28001374-28020490	-			92.4553	99.5639	96.5601	1174.03	670.452	880.874	725.305	528.387	978.554
TCONS_00002158	-	-	LOC103439173	TSS854	NC_041789.1:28021354-28063070	1660	XLOC_000792	-	-	LOC103439173	TSS854	NC_041789.1:28021354-28063070	-	LOC103439173	protein=uncharacterized protein LOC103439173 isoform X1	0	1.38971e-17	9.45176e-06	0	0	0	5.89278	6.31701	9.49959
TCONS_00002161	-	-	LOC108173834	TSS855	NC_041789.1:28021354-28063070	2807	XLOC_000793	-	-	LOC108173834	TSS855	NC_041789.1:28021354-28063070	-			4.42078e-07	1.43031	2.35152e-11	0	1.41677e-27	4.7074e-06	4.49652	6.38832	14.2823
TCONS_00002169	-	-	LOC103453931	TSS856	NC_041789.1:28021354-28063070	2663	XLOC_000794	-	-	LOC103453931	TSS856	NC_041789.1:28021354-28063070	-			89.1679	108.779	103.655	56.1611	0.000128581	34.489	117.613	107.959	98.2386
TCONS_00002170	-	-	LOC103453993	TSS857	NC_041789.1:28064387-28068056	3669	XLOC_000795	-	-	LOC103453993	TSS857	NC_041789.1:28064387-28068056	-	LOC103453993	protein=protein DYAD	0	1.76219	0.877819	1.30884	0	0	0.796164	0.953766	0
TCONS_00002172	=	XM_008393586.2	LOC103453996	TSS858	NC_041789.1:28075358-28076274	916	XLOC_000796	-	-	LOC103453996	TSS858	NC_041789.1:28075358-28076274	-	LOC103453996	protein=thiol protease aleurain-like	4376.22	4342.92	3671.04	5573.02	5301.59	5014.86	8724.36	10119.5	9452.27
TCONS_00002173	-	-	LOC103439209	TSS859	NC_041789.1:28084036-28085031	995	XLOC_000797	-	-	LOC103439209	TSS859	NC_041789.1:28084036-28085031	-	LOC103439209	protein=PLAT domain-containing protein 3-like	0	0	0	0	0	0	0	0	0
TCONS_00002175	-	-	LOC114825014	TSS860	NC_041789.1:28094803-28099423	4620	XLOC_000798	-	-	LOC114825014	TSS860	NC_041789.1:28094803-28099423	-	LOC114825014	protein=splicing factor-like protein 1	1061.99	1153.35	1121.85	992.098	807.71	800.127	1788.98	1717.73	1859.61
TCONS_00002178	-	-	LOC103426474	TSS861	NC_041789.1:28100559-28104809	4250	XLOC_000799	-	-	LOC103426474	TSS861	NC_041789.1:28100559-28104809	-	LOC103426474	protein=uncharacterized protein LOC103426474	4.16465	4.40548	3.51128	1.30884	1.31979	0	4.77698	5.7226	2.65912
TCONS_00002181	-	-	LOC114826417	TSS862	NC_041789.1:28113443-28115185	1742	XLOC_000800	-	-	LOC114826417	TSS862	NC_041789.1:28113443-28115185	-			0	0	0	0	0	0	0	0	0
TCONS_00002182	-	-	LOC103439225	TSS863	NC_041789.1:28125605-28130243	4638	XLOC_000801	-	-	LOC103439225	TSS863	NC_041789.1:28125605-28130243	-	LOC103439225	protein=leucine-rich repeat receptor-like protein kinase TDR	0	0	0	0	1.31979	0	0	0	0
TCONS_00002184	-	-	LOC103423561	TSS864	NC_041789.1:28143075-28145379	2304	XLOC_000802	-	-	LOC103423561	TSS864	NC_041789.1:28143075-28145379	-	LOC103423561	protein=F-box/kelch-repeat protein At3g06240-like	0	0	0	0	0	0	0	0	0
TCONS_00002186	-	-	LOC103426457	TSS865	NC_041789.1:28160056-28162386	2330	XLOC_000803	-	-	LOC103426457	TSS865	NC_041789.1:28160056-28162386	-	LOC103426457	protein=F-box protein At5g51380-like	2.49879	1.76219	3.51128	13.0884	0	2.44687	0.796164	2.8613	0.886372
TCONS_00002188	-	-	LOC103426456	TSS866	NC_041789.1:28164550-28169667	5117	XLOC_000804	-	-	LOC103426456	TSS866	NC_041789.1:28164550-28169667	-	LOC103426456	protein=uncharacterized protein LOC103426456	422.296	405.304	478.411	447.622	456.647	488.151	417.19	379.599	477.754
TCONS_00002193	=	XM_008377836.3	LOC103439292	TSS867	NC_041789.1:28189601-28193818	2333	XLOC_000805	-	-	LOC103439292	TSS867	NC_041789.1:28189601-28193818	-	LOC103439292	protein=luc7-like protein 3	568.892	654.654	615.351	388.724	324.668	370.701	319.262	305.205	342.139
TCONS_00002199	-	-	LOC114826420	TSS868	NC_041789.1:28279878-28281536	1658	XLOC_000806	-	-	LOC114826420	TSS868	NC_041789.1:28279878-28281536	-	LOC114826420	protein=uncharacterized protein LOC114826420	0	0	0	0	0	0	0	0	0
TCONS_00002202	-	-	LOC114826428	TSS869	NC_041789.1:28371789-28373657	1868	XLOC_000807	-	-	LOC114826428	TSS869	NC_041789.1:28371789-28373657	-			0	0	0	0	0	0	0	0	0
TCONS_00002203	-	-	LOC103443208	TSS870	NC_041789.1:28378370-28385137	6767	XLOC_000808	-	-	LOC103443208	TSS870,TSS871,TSS872	NC_041789.1:28378370-28385137	-			14.1598	13.2164	19.312	2.61767	6.59894	3.67031	14.3309	9.53766	25.7048
TCONS_00002211	-	-	LOC103406528	TSS873	NC_041789.1:28392655-28400069	7414	XLOC_000809	-	-	LOC103406528	TSS873,TSS874	NC_041789.1:28392655-28400069	-	LOC103406528	protein=cadmium/zinc-transporting ATPase HMA2-like	0	0	0	0	0	0	0.796164	0	0
TCONS_00002217	-	-	LOC103417850	TSS875	NC_041789.1:28401373-28406590	5217	XLOC_000810	-	-	LOC103417850	TSS875	NC_041789.1:28401373-28406590	-	LOC103417850	protein=cadmium/zinc-transporting ATPase HMA2	0	0	0	0	0	0	0	0	0
TCONS_00002220	-	-	LOC114826429	TSS876	NC_041789.1:28407767-28412437	4670	XLOC_000811	-	-	LOC114826429	TSS876	NC_041789.1:28407767-28412437	-	LOC114826429	protein=uncharacterized protein LOC114826429	2.49879	1.76219	2.63346	2.61767	1.31979	3.67031	0.796164	0	0
TCONS_00002223	-	-	LOC114825024	TSS877	NC_041789.1:28414484-28416205	1721	XLOC_000812	-	-	LOC114825024	TSS877	NC_041789.1:28414484-28416205	-			0	0	0	0	0	0	0.796164	0	0.886372
TCONS_00002225	j	XM_029103249.1	LOC103439485	TSS878	NC_041789.1:28419182-28443762	4631	XLOC_000813	-	-	LOC103439485	TSS878,TSS879,TSS880	NC_041789.1:28419182-28443762	-	LOC103439485	protein=putative inactive cadmium/zinc-transporting ATPase HMA3 isoform X1	9.34446e-33	0	4.89883e-61	0	1.08801e-32	0	0	6.74987e-36	0
TCONS_00002231	-	-	LOC103417826	TSS881	NC_041789.1:28444638-28446357	1719	XLOC_000814	-	-	LOC103417826	TSS881	NC_041789.1:28444638-28446357	-	LOC103417826	protein=protein LOW PSII ACCUMULATION 2, chloroplastic	125.773	101.326	123.772	166.222	227.003	161.494	164.806	145.926	188.797
TCONS_00002233	-	-	LOC103417827	TSS882	NC_041789.1:28487698-28490919	3221	XLOC_000815	-	-	LOC103417827	TSS882	NC_041789.1:28487698-28490919	-	LOC103417827	protein=leucine-rich repeat receptor-like serine/threonine-protein kinase At1g17230	0	0	1.75564	0	159.694	0	0	0.953766	0
TCONS_00002236	-	-	LOC103439509	TSS883	NC_041789.1:28498156-28500369	2213	XLOC_000816	-	-	LOC103439509	TSS883	NC_041789.1:28498156-28500369	-	LOC103439509	protein=LOW QUALITY PROTEIN: hypersensitive-induced response protein 4-like	1288.54	1217.67	1103.42	1408.31	1401.61	1495.04	2503.14	2089.7	2115.77
TCONS_00002239	-	-	LOC103439540	TSS884	NC_041789.1:28517321-28521022	3701	XLOC_000817	-	-	LOC103439540	TSS884	NC_041789.1:28517321-28521022	-	LOC103439540	protein=peptidyl-prolyl cis-trans isomerase FKBP53 isoform X2	219.894	230.847	166.786	134.81	106.903	140.695	390.916	363.385	462.686
TCONS_00002243	-	-	LOC103439560	TSS885	NC_041789.1:28527409-28529078	1669	XLOC_000818	-	-	LOC103439560	TSS885	NC_041789.1:28527409-28529078	-	LOC103439560	protein=probable rRNA-processing protein EBP2 homolog	229.056	239.658	165.03	154.443	131.979	123.567	529.449	484.513	512.323
TCONS_00002246	=	XM_029107317.1	LOC114826634	TSS886	NC_041789.1:28529741-28530528	787	XLOC_000819	-	-	LOC114826634	TSS886	NC_041789.1:28529741-28530528	-	LOC114826634	protein=uncharacterized protein LOC114826634	2.49879	0.881096	0	0	0	0	0	1.90753	0
TCONS_00002247	-	-	LOC103406499	TSS887	NC_041789.1:28551122-28563581	12459	XLOC_000820	-	-	LOC103406499	TSS887	NC_041789.1:28551122-28563581	-	LOC103406499	protein=cleavage and polyadenylation specificity factor subunit 1 isoform X1	559.73	558.615	605.695	524.843	526.595	538.312	399.674	367.2	449.39
TCONS_00002250	=	XM_008345487.3	LOC103406497	TSS888	NC_041789.1:28572823-28574910	2087	XLOC_000821	-	-	LOC103406497	TSS888	NC_041789.1:28572823-28574910	-	LOC103406497	protein=uncharacterized protein LOC103406497	108.281	83.7041	100.071	14.3972	25.076	28.139	138.532	132.574	88.6372
TCONS_00002251	-	-	LOC103406495	TSS889	NC_041789.1:28577994-28581988	1458	XLOC_000822	-	-	LOC103406495	TSS889	NC_041789.1:28577994-28581988	-	LOC103406495	protein=uncharacterized protein LOC103406495 isoform X2	9.30433e-24	4.95641e-29	6.47048e-86	4.84121e-45	7.4088e-112	1.41059e-134	4.48001e-33	7.98567e-30	1.20178e-36
TCONS_00002254	-	-	LOC103406532	TSS890	NC_041789.1:28584766-28587863	3097	XLOC_000823	-	-	LOC103406532	TSS890	NC_041789.1:28584766-28587863	-			137.434	197.366	181.709	100.78	117.461	108.886	356.681	309.02	306.685
TCONS_00002255	=	XM_008379686.2	LOC103440987	TSS891	NC_041789.1:28599853-28603056	3203	XLOC_000824	-	-	LOC103440987	TSS891	NC_041789.1:28599853-28603056	-	LOC103440987	protein=disease resistance protein RPM1-like	311.516	225.561	328.304	83.7655	55.4311	72.1827	102.705	97.2842	157.774
TCONS_00002256	-	-	LOC108171059	TSS892	NC_041789.1:28603315-28611418	7170	XLOC_000825	-	-	LOC108171059	TSS892	NC_041789.1:28603315-28611418	-	LOC108171059	protein=uncharacterized protein LOC108171059	1.66586	0.881096	0	0	5.27915	2.44687	5.57315	1.90753	7.09097
TCONS_00002259	=	XM_029103368.1	LOC103441001	TSS893	NC_041789.1:28617930-28621050	3120	XLOC_000826	-	-	LOC103441001	TSS893	NC_041789.1:28617930-28621050	-	LOC103441001	protein=disease resistance protein RPM1-like	290.693	396.493	266.857	528.77	446.088	488.151	446.648	501.681	509.664
TCONS_00002260	-	-	LOC103441010	TSS894	NC_041789.1:28627264-28630551	3287	XLOC_000827	-	-	LOC103441010	TSS894	NC_041789.1:28627264-28630551	-			34.9831	22.0274	43.0131	79.839	64.6696	83.1936	35.0312	18.1216	36.3412
TCONS_00002261	-	-	LOC114825053	TSS895	NC_041789.1:28631446-28634362	1459	XLOC_000828	-	-	LOC114825053	TSS895	NC_041789.1:28631446-28634362	-			0.74439	4.12576e-07	5.14422e-22	1.95458e-62	4.61092e-24	1.05992e-11	0	0	2.04382e-15
TCONS_00002263	-	-	LOC103441019	TSS896	NC_041789.1:28643067-28645423	2356	XLOC_000829	-	-	LOC103441019	TSS896	NC_041789.1:28643067-28645423	-			4.16465	0	1.75564	19.6325	10.5583	47.714	3.18465	5.7226	10.6365
TCONS_00002265	=	XM_029106642.1	LOC114826440	TSS897	NC_041789.1:28648900-28656899	7999	XLOC_000830	-	-	LOC103439623,LOC114826440	TSS897,TSS898	NC_041789.1:28648900-28656899	-			19.9903	23.7896	23.7011	52.3534	25.076	33.0328	27.0696	34.3356	41.6595
TCONS_00002267	=	XM_029103397.1	LOC103439631	TSS899	NC_041789.1:28657312-28661777	2244	XLOC_000831	-	-	LOC103439631	TSS899	NC_041789.1:28657312-28661777	-	LOC103439631	protein=uncharacterized protein LOC103439631 isoform X1	0	0.881096	0	0	2.63958	0	8.7578	7.63013	8.86372
TCONS_00002275	-	-	LOC103439657	TSS900	NC_041789.1:28671707-28673211	1504	XLOC_000832	-	-	LOC103439657	TSS900	NC_041789.1:28671707-28673211	-	LOC103439657	protein=CDGSH iron-sulfur domain-containing protein NEET	413.967	404.423	395.896	519.608	333.906	464.906	377.382	327.142	318.207
TCONS_00002277	=	XM_008378258.3	LOC103439678	TSS901	NC_041789.1:28677191-28679125	1934	XLOC_000833	-	-	LOC103439678	TSS901	NC_041789.1:28677191-28679125	-	LOC103439678	protein=LOW QUALITY PROTEIN: xyloglucan galactosyltransferase XLT2	58.3052	64.32	116.75	70.6771	46.1926	33.0328	132.163	114.452	121.433
TCONS_00002278	-	-	LOC103439683	TSS902	NC_041789.1:28682330-28684273	1943	XLOC_000834	-	-	LOC103439683	TSS902	NC_041789.1:28682330-28684273	-	LOC103439683	protein=embryo-specific protein ATS3B-like	44.1453	68.7255	43.0131	39.2651	55.4311	29.3625	124.202	110.637	156.888
TCONS_00002281	-	-	LOC103439691	TSS903	NC_041789.1:28685576-28689978	4402	XLOC_000835	-	-	LOC103439691	TSS903	NC_041789.1:28685576-28689978	-	LOC103439691	protein=DEAD-box ATP-dependent RNA helicase 7	3147.65	4695.36	3189.12	3896.4	2372.98	2868.96	2426.71	1923.75	2108.68
TCONS_00002284	-	-	LOC103439668	TSS904	NC_041789.1:28690824-28693931	3107	XLOC_000836	-	-	LOC103439668	TSS904	NC_041789.1:28690824-28693931	-	LOC103439668	protein=uncharacterized protein LOC103439668	214.063	230.847	167.663	155.751	143.857	195.75	329.612	298.529	382.913
TCONS_00002287	-	-	LOC114826445	TSS905	NC_041789.1:28703909-28708280	4371	XLOC_000837	-	-	LOC114826445	TSS905	NC_041789.1:28703909-28708280	-	LOC114826445	protein=cytochrome P450 704C1-like	0	0	0	0	1.31979	0	0	0	0
TCONS_00002290	-	-	LOC103439717	TSS906	NC_041789.1:28748605-28751468	2863	XLOC_000838	-	-	LOC103439717	TSS906	NC_041789.1:28748605-28751468	-	LOC103439717	protein=cytochrome P450 704C1-like	0	0	0	702.845	2621.1	1636.96	34.235	58.1797	11.5228
TCONS_00002293	-	-	LOC103439726	TSS907	NC_041789.1:28753059-28755844	2785	XLOC_000839	-	-	LOC103439726	TSS907	NC_041789.1:28753059-28755844	-	LOC103439726	protein=pentatricopeptide repeat-containing protein At5g66520-like	14.1598	12.3353	11.4116	13.0884	17.1572	9.78749	3.98082	2.8613	7.09097
TCONS_00002297	-	-	LOC103441041	TSS908	NC_041789.1:28773234-28775304	2070	XLOC_000840	-	-	LOC103441041	TSS908	NC_041789.1:28773234-28775304	-	LOC103441041	protein=3-ketoacyl-CoA synthase 5-like	0	0	0	0	0	0	0	0	0
TCONS_00002299	=	XM_008355988.3	LOC103417829	TSS909	NC_041789.1:28784349-28787068	2719	XLOC_000841	-	-	LOC103417829	TSS909	NC_041789.1:28784349-28787068	-	LOC103417829	protein=subtilisin-like protease SBT1.3	0	0	0	0	0	0	2.38849	5.7226	4.43186
TCONS_00002300	-	-	LOC103406534	TSS910	NC_041789.1:28866469-28874083	7614	XLOC_000842	-	-	LOC103406534	TSS910	NC_041789.1:28866469-28874083	-	LOC103406534	protein=LOW QUALITY PROTEIN: disease resistance protein RPP4-like	670.509	620.292	759.313	284.017	269.237	252.028	292.192	275.638	311.116
TCONS_00002303	=	XM_029103460.1	LOC114825111	TSS911	NC_041789.1:28875127-28876493	1366	XLOC_000843	-	-	LOC114825111	TSS911	NC_041789.1:28875127-28876493	-	LOC114825111	protein=subtilisin-like protease SBT1.3	0	0	0	0	0	0	3.18465	0.953766	0
TCONS_00002304	=	XM_029103447.1	LOC103441060	TSS912	NC_041789.1:28886968-28894309	6866	XLOC_000844	-	-	LOC103441060,LOC108173902	TSS912,TSS913	NC_041789.1:28886968-28894309	-			1112.8	1175.38	1132.39	329.827	315.429	387.829	521.487	507.404	534.482
TCONS_00002307	-	-	LOC103417831	TSS914	NC_041789.1:28910081-28911874	1793	XLOC_000845	-	-	LOC103417831	TSS914	NC_041789.1:28910081-28911874	-	LOC103417831	protein=disease resistance protein RPP4-like isoform X2	0	0	0	52.3534	22.4364	41.5968	63.6931	65.8099	47.8641
TCONS_00002310	=	XM_029106661.1	LOC114826447	TSS915	NC_041789.1:28921260-28922340	1080	XLOC_000846	-	-	LOC114826447	TSS915	NC_041789.1:28921260-28922340	-	LOC114826447	protein=uncharacterized protein LOC114826447	0	0	0	0	0	0	0	0	0
TCONS_00002311	=	XM_029106668.1	LOC114826451	TSS916	NC_041789.1:28922395-28923112	717	XLOC_000847	-	-	LOC114826451	TSS916	NC_041789.1:28922395-28923112	-	LOC114826451	protein=uncharacterized protein LOC114826451	0	0	0	0	0	0	0	0	0
TCONS_00002312	-	-	LOC114825123	TSS917	NC_041789.1:28925619-28925868	249	XLOC_000848	-	-	LOC114825123	TSS917	NC_041789.1:28925619-28925868	-			0	0	0	2.61767	0	1.22344	0	0	0
TCONS_00002314	-	-	LOC103441088	TSS918	NC_041789.1:28930670-28932901	2231	XLOC_000849	-	-	LOC103441088	TSS918	NC_041789.1:28930670-28932901	-	LOC103441088	protein=TMV resistance protein N-like	0	0	0	0	0	0	0	0	0
TCONS_00002316	-	-	LOC114825104	TSS919	NC_041789.1:28947258-28951419	4161	XLOC_000850	-	-	LOC114825104	TSS919	NC_041789.1:28947258-28951419	-	LOC114825104	protein=TMV resistance protein N-like	265.705	241.42	323.037	108.633	134.618	150.483	121.017	102.053	133.842
TCONS_00002318	-	-	LOC114825122	TSS920	NC_041789.1:28951612-28954314	2702	XLOC_000851	-	-	LOC114825122	TSS920	NC_041789.1:28951612-28954314	-			179.913	174.457	218.577	107.325	95.0247	62.3952	88.3742	70.5787	62.046
TCONS_00002322	=	XM_008356016.3	LOC103417857	TSS921	NC_041789.1:28955471-28956991	1520	XLOC_000852	-	-	LOC103417857	TSS921	NC_041789.1:28955471-28956991	-	LOC103417857	protein=subtilisin-like protease SBT1.3	0	0	0	1.30884	0	0	0	2.8613	3.54549
TCONS_00002323	-	-	LOC103417856	TSS922	NC_041789.1:28959136-28965778	6642	XLOC_000853	-	-	LOC103417856	TSS922	NC_041789.1:28959136-28965778	-	LOC103417856	protein=disease resistance-like protein DSC1	440.62	482.841	562.682	213.34	184.77	209.208	298.561	291.853	335.049
TCONS_00002325	-	-	LOC114826455	TSS923	NC_041789.1:28975932-28976745	813	XLOC_000854	-	-	LOC114826455	TSS923	NC_041789.1:28975932-28976745	-	LOC114826455	protein=uncharacterized protein LOC114826455	0	0	0	0	0	0	0	0	0
TCONS_00002327	-	-	LOC103441114	TSS924	NC_041789.1:28981868-28985034	3166	XLOC_000855	-	-	LOC103441114	TSS924	NC_041789.1:28981868-28985034	-			0	0	0	0	0	0	0	0	0
TCONS_00002328	-	-	LOC103441124	TSS925	NC_041789.1:28985427-28987287	1860	XLOC_000856	-	-	LOC103441124	TSS925	NC_041789.1:28985427-28987287	-	LOC103441124	protein=subtilisin-like protease SBT1.3	0	0	0	0	0	0	0.796164	0.953766	0.886372
TCONS_00002330	-	-	LOC103441144	TSS926	NC_041789.1:28989413-28995158	5745	XLOC_000857	-	-	LOC103441144	TSS926	NC_041789.1:28989413-28995158	-	LOC103441144	protein=protein SUPPRESSOR OF npr1-1, CONSTITUTIVE 1-like isoform X2	483.933	447.597	535.47	134.81	158.375	135.801	386.139	333.818	393.549
TCONS_00002333	-	-	LOC103417832	TSS927	NC_041789.1:29003743-29005848	2105	XLOC_000858	-	-	LOC103417832	TSS927	NC_041789.1:29003743-29005848	-	LOC103417832	protein=TMV resistance protein N-like	40.8136	33.4817	35.1128	15.706	6.59894	15.9047	5.57315	17.1678	8.86372
TCONS_00002336	-	-	LOC103417834	TSS928	NC_041789.1:29007936-29009746	1810	XLOC_000859	-	-	LOC103417834	TSS928	NC_041789.1:29007936-29009746	-	LOC103417834	protein=disease resistance protein RLM3-like	19.1574	18.503	19.312	412.283	333.906	384.159	176.748	188.846	171.956
TCONS_00002338	-	-	LOC103441151	TSS929	NC_041789.1:29019273-29021670	2397	XLOC_000860	-	-	LOC103441151	TSS929	NC_041789.1:29019273-29021670	-	LOC103441151	protein=probable protein phosphatase 2C 75	0	0	0	0	0	0	0	0	0
TCONS_00002341	-	-	LOC103406503	TSS930	NC_041789.1:29033362-29035183	1821	XLOC_000861	-	-	LOC103406503	TSS930	NC_041789.1:29033362-29035183	-			7.49638	7.92987	12.2895	5.23534	7.91873	6.11718	5.57315	3.81507	0.886372
TCONS_00002343	-	-	LOC103439885	TSS931	NC_041789.1:29091445-29092978	1533	XLOC_000862	-	-	LOC103439885	TSS931	NC_041789.1:29091445-29092978	-	LOC103439885	protein=transcription factor bHLH125-like isoform X2	0.832931	0.881096	0.877819	0	0	0	0	0	0
TCONS_00002347	-	-	LOC103439878	TSS932	NC_041789.1:29098029-29099683	1654	XLOC_000863	-	-	LOC103439878	TSS932	NC_041789.1:29098029-29099683	-	LOC103439878	protein=transcription factor bHLH120-like	0	0	0	0	0	0	0	0	0
TCONS_00002349	-	-	LOC103439864	TSS933	NC_041789.1:29113889-29116310	2421	XLOC_000864	-	-	LOC103439864	TSS933	NC_041789.1:29113889-29116310	-	LOC103439864	protein=PTI1-like tyrosine-protein kinase At3g15890	0	1.76219	1.75564	0	0	0	0.796164	0	1.77274
TCONS_00002352	-	-	LOC103441207	TSS934	NC_041789.1:29154913-29158651	3738	XLOC_000865	-	-	LOC103441207	TSS934	NC_041789.1:29154913-29158651	-	LOC103441207	protein=uncharacterized protein LOC103441207	0	0	0	0	0	0	0	0	0
TCONS_00002355	-	-	LOC103406504	TSS935	NC_041789.1:29240748-29247506	6758	XLOC_000866	-	-	LOC103406504	TSS935	NC_041789.1:29240748-29247506	-	LOC103406504	protein=MADS-box transcription factor 6-like isoform X2	0	0	0	1.30884	0	0	0	0	0
TCONS_00002361	=	XM_029103548.1	LOC103439933	TSS936	NC_041789.1:29257888-29261728	1517	XLOC_000867	-	-	LOC103439933	TSS936	NC_041789.1:29257888-29261728	-	LOC103439933	protein=probable fructokinase-7 isoform X2	144.93	128.64	126.406	64.133	72.5883	66.0655	178.341	165.955	213.616
TCONS_00002365	-	-	LOC103439923	TSS937	NC_041789.1:29262562-29265910	3348	XLOC_000868	-	-	LOC103439923	TSS937	NC_041789.1:29262562-29265910	-	LOC103439923	protein=uncharacterized protein LOC103439923	47.4771	42.2926	50.0357	11.7795	22.4364	15.9047	14.3309	12.399	15.0683
TCONS_00002368	=	XM_029106710.1	LOC114826461	TSS938	NC_041789.1:29288797-29289520	723	XLOC_000869	-	-	LOC114826461	TSS938	NC_041789.1:29288797-29289520	-	LOC114826461	protein=predicted GPI-anchored protein 58	0	0	0	0	0	0	0	0	0
TCONS_00002369	-	-	LOC114826462	TSS939	NC_041789.1:29334884-29335544	660	XLOC_000870	-	-	LOC114826462	TSS939	NC_041789.1:29334884-29335544	-			0	0	0	3.92651	2.63958	3.67031	0.796164	0	0
TCONS_00002370	-	-	LOC103440042	TSS940	NC_041789.1:29351858-29353497	1639	XLOC_000871	-	-	LOC103440042	TSS940	NC_041789.1:29351858-29353497	-	LOC103440042	protein=LOW QUALITY PROTEIN: uncharacterized protein LOC103440042	181.579	170.052	139.573	117.795	128.019	143.142	230.091	212.69	234.889
TCONS_00002373	-	-	LOC103441246	TSS941	NC_041789.1:29359059-29360783	1724	XLOC_000872	-	-	LOC103441246	TSS941	NC_041789.1:29359059-29360783	-	LOC103441246	protein=transcription factor TCP19	61.6369	81.0609	42.1353	44.5004	39.5936	52.6077	27.0696	37.1969	29.2503
TCONS_00002375	-	-	LOC103440018	TSS942	NC_041789.1:29362989-29367616	2708	XLOC_000873	-	-	LOC103440018	TSS942	NC_041789.1:29362989-29367616	-	LOC103440018	protein=pentatricopeptide repeat-containing protein At4g38010	34.0091	11.57	33.1175	18.6911	10.5583	23.2454	12.9421	10.4914	20.3866
TCONS_00002377	-	-	LOC103440009	TSS943	NC_041789.1:29396672-29399193	2521	XLOC_000874	-	-	LOC103440009	TSS943	NC_041789.1:29396672-29399193	-			0	2.64329	3.51128	2.61767	0	3.67031	3.18465	5.7226	1.77274
TCONS_00002378	-	-	LOC103440002	TSS944	NC_041789.1:29403039-29405172	2133	XLOC_000875	-	-	LOC103440002	TSS944	NC_041789.1:29403039-29405172	-	LOC103440002	protein=sorbitol dehydrogenase-like	7.49638	0	2.63346	0	0	0	5.57315	6.67636	0
TCONS_00002381	-	-	LOC103440086	TSS945	NC_041789.1:29412483-29414060	1577	XLOC_000876	-	-	LOC103440086	TSS945	NC_041789.1:29412483-29414060	-	LOC103440086	protein=sorbitol dehydrogenase	500.591	1811.53	267.735	136.119	240.201	36.7031	773.871	2057.27	587.664
TCONS_00002383	-	-	LOC103440075	TSS946	NC_041789.1:29421701-29423245	1544	XLOC_000877	-	-	LOC103440075	TSS946	NC_041789.1:29421701-29423245	-	LOC103440075	protein=sorbitol dehydrogenase-like	20.8233	373.585	7.90037	10.4707	81.8268	13.4578	70.8586	161.187	39.8867
TCONS_00002385	-	-	LOC103440064	TSS947	NC_041789.1:29428162-29429725	1563	XLOC_000878	-	-	LOC103440064	TSS947	NC_041789.1:29428162-29429725	-	LOC103440064	protein=sorbitol dehydrogenase-like	24893	28786.3	26943.8	6966.93	12621.1	9241.83	11353.3	13407.1	9036.56
TCONS_00002387	-	-	LOC103440053	TSS948	NC_041789.1:29436436-29438131	1695	XLOC_000879	-	-	LOC103440053	TSS948	NC_041789.1:29436436-29438131	-	LOC103440053	protein=sorbitol dehydrogenase-like	29.1526	43.1737	20.1898	112.56	96.3445	66.0655	92.355	97.2842	60.2733
TCONS_00002389	-	-	LOC103417837	TSS949	NC_041789.1:29447187-29448895	1708	XLOC_000880	-	-	LOC103417837	TSS949	NC_041789.1:29447187-29448895	-	LOC103417837	protein=sorbitol dehydrogenase-like	15.8257	19.3841	1.75564	0	0	0	39.012	44.827	28.3639
TCONS_00002391	-	-	LOC103440114	TSS950	NC_041789.1:29452870-29454975	2105	XLOC_000881	-	-	LOC103440114	TSS950	NC_041789.1:29452870-29454975	-	LOC103440114	protein=sorbitol dehydrogenase-like	0	16.7408	1.75564	18.3237	9.23851	1.22344	54.9353	51.5034	31.023
TCONS_00002394	=	XM_008378819.3	LOC103440145	TSS951	NC_041789.1:29469788-29473242	2094	XLOC_000882	-	-	LOC103440145	TSS951	NC_041789.1:29469788-29473242	-	LOC103440145	protein=calcium-dependent protein kinase 26-like	149.095	198.247	175.564	94.2362	50.1519	64.8421	106.686	85.839	108.137
TCONS_00002399	-	-	LOC103440166	TSS952	NC_041789.1:29475734-29476884	1150	XLOC_000883	-	-	LOC103440166	TSS952	NC_041789.1:29475734-29476884	-	LOC103440166	protein=uncharacterized protein LOC103440166	74.1309	128.64	186.975	31.4121	42.2332	57.5015	0.796164	2.8613	0.886372
TCONS_00002401	-	-	LOC103440215	TSS953	NC_041789.1:29485211-29488442	3231	XLOC_000884	-	-	LOC103440215	TSS953	NC_041789.1:29485211-29488442	-	LOC103440215	protein=post-GPI attachment to proteins factor 3	618.868	670.514	652.22	66.7506	56.7509	68.5124	168.787	205.06	221.593
TCONS_00002404	-	-	VS	TSS954	NC_041789.1:29488663-29497378	7602	XLOC_000885	-	-	VS	TSS954,TSS955	NC_041789.1:29488663-29497378	-	VS	protein=valine--tRNA ligase, mitochondrial 1 isoform X2	436.456	467.862	434.52	986.862	1018.88	1085.19	1155.23	1200.79	1164.69
TCONS_00002411	-	-	LOC103440170	TSS956	NC_041789.1:29513246-29515983	2737	XLOC_000886	-	-	LOC103440170	TSS956,TSS957	NC_041789.1:29513246-29515983	-	LOC103440170	protein=traB domain-containing protein isoform X2	184.078	190.317	180.831	337.68	257.359	324.21	42.1967	38.1507	32.7958
TCONS_00002416	-	-	LOC103441267	TSS958	NC_041789.1:29518655-29523782	5127	XLOC_000887	-	-	LOC103441267	TSS958	NC_041789.1:29518655-29523782	-	LOC103441267	protein=putative two-component response regulator ARR13	0	0	0	0	0	0	0	0	0.886372
TCONS_00002419	-	-	LOC108170777	TSS959	NC_041789.1:29524702-29525351	649	XLOC_000888	-	-	LOC108170777	TSS959	NC_041789.1:29524702-29525351	-	LOC108170777	protein=LOB domain-containing protein 24-like	0	0	0	0	0	0	0	0	0
TCONS_00002421	-	-	LOC103441256	TSS960	NC_041789.1:29526181-29530208	4027	XLOC_000889	-	-	LOC103441256	TSS960	NC_041789.1:29526181-29530208	-			682.17	716.331	797.06	740.801	678.371	616.612	737.248	697.203	860.667
TCONS_00002422	-	-	LOC103417839	TSS961	NC_041789.1:29538110-29540160	2050	XLOC_000890	-	-	LOC103417839	TSS961	NC_041789.1:29538110-29540160	-	LOC103417839	protein=protein DETOXIFICATION 49-like isoform X1	1.66586	0	0	205.487	48.8321	151.706	61.3046	71.5325	52.2959
TCONS_00002425	-	-	LOC114825270	TSS962	NC_041789.1:29592435-29593847	1412	XLOC_000891	-	-	LOC114825270	TSS962	NC_041789.1:29592435-29593847	-			0	0	0	0	0	0	0	0	0
TCONS_00002430	-	-	LOC103440252	TSS963	NC_041789.1:29596025-29598028	2003	XLOC_000892	-	-	LOC103440252	TSS963	NC_041789.1:29596025-29598028	-			0	0	0	0	0	0	0	0	0
TCONS_00002431	-	-	LOC103440291	TSS964	NC_041789.1:29610160-29612124	1964	XLOC_000893	-	-	LOC103440291	TSS964	NC_041789.1:29610160-29612124	-	LOC103440291	protein=F-box protein PP2-A13-like	0	0	0	0	0	0	0	0.953766	0
TCONS_00002434	-	-	LOC103440262	TSS965	NC_041789.1:29627369-29631959	4590	XLOC_000894	-	-	LOC103440262	TSS965	NC_041789.1:29627369-29631959	-	LOC103440262	protein=probable methyltransferase PMT16	1.66586	0.881096	0	2.61767	0	0	0	0.953766	0
TCONS_00002437	-	-	LOC103441283	TSS966	NC_041789.1:29632847-29633540	693	XLOC_000895	-	-	LOC103441283	TSS966	NC_041789.1:29632847-29633540	-	LOC103441283	protein=protein MEN-8 isoform X2	0	0	0	0	0	0	0	0	0
TCONS_00002440	-	-	LOC103440302	TSS967	NC_041789.1:29643685-29647971	4286	XLOC_000896	-	-	LOC103440302	TSS967	NC_041789.1:29643685-29647971	-	LOC103440302	protein=protein FAR1-RELATED SEQUENCE 7-like isoform X1	214.896	265.21	201.021	109.942	75.2279	86.8639	27.0696	32.4281	25.7048
TCONS_00002447	-	-	LOC103440323	TSS968	NC_041789.1:29648644-29652955	4311	XLOC_000897	-	-	LOC103440323	TSS968	NC_041789.1:29648644-29652955	-	LOC103440323	protein=protein IQ-DOMAIN 14-like	54.9734	44.9359	57.9361	14.3972	11.8781	24.4687	1.59233	3.81507	0.886372
TCONS_00002450	=	unassigned_transcript_27	TRNAV-AAC	TSS969	NC_041789.1:29655650-29655724	74	XLOC_000898	-	-	TRNAV-AAC	TSS969	NC_041789.1:29655650-29655724	-			0	0	0	0	0	0	0	0	0
TCONS_00002451	-	-	LOC103440351	TSS970	NC_041789.1:29668186-29675126	6940	XLOC_000899	-	-	LOC103440351	TSS970,TSS971,TSS972	NC_041789.1:29668186-29675126	-	LOC103440351	protein=homeobox-leucine zipper protein ANTHOCYANINLESS 2-like isoform X3	571.391	661.703	532.836	629.55	436.85	593.366	343.147	385.322	336.821
TCONS_00002469	=	XM_008379061.3	LOC103440382	TSS973	NC_041789.1:29676084-29678239	2155	XLOC_000900	-	-	LOC103440382	TSS973	NC_041789.1:29676084-29678239	-	LOC103440382	protein=protein ROOT PRIMORDIUM DEFECTIVE 1-like	14.1598	18.503	7.02255	15.706	6.59894	11.0109	15.1271	5.7226	16.8411
TCONS_00002470	-	-	LOC103440391	TSS974	NC_041789.1:29680387-29684066	3679	XLOC_000901	-	-	LOC103440391	TSS974,TSS975	NC_041789.1:29680387-29684066	-	LOC103440391	protein=E3 ubiquitin-protein ligase XBAT33-like isoform X1	120.775	138.332	110.605	272.238	244.161	231.229	144.106	142.111	132.956
TCONS_00002474	=	XM_008379112.3	LOC103440427	TSS976	NC_041789.1:29696865-29701029	4164	XLOC_000902	-	-	LOC103440427	TSS976	NC_041789.1:29696865-29701029	-	LOC103440427	protein=leucine-rich repeat receptor protein kinase EMS1	0	0	0	0	0	0	0	0	0
TCONS_00002475	-	-	LOC103440524	TSS977	NC_041789.1:29721822-29724826	3004	XLOC_000903	-	-	LOC103440524	TSS977	NC_041789.1:29721822-29724826	-	LOC103440524	protein=ADP-ribosylation factor-related protein 1-like	189.908	157.716	156.252	201.561	128.019	178.622	230.091	225.089	242.866
TCONS_00002479	=	XM_008379188.3	LOC103440494	TSS978	NC_041789.1:29752695-29754222	1527	XLOC_000904	-	-	LOC103440494	TSS978	NC_041789.1:29752695-29754222	-	LOC103440494	protein=WD repeat-containing protein RUP2-like	31.6514	31.7195	10.5338	14.3972	5.27915	11.0109	0	0	0
TCONS_00002480	-	-	LOC103440483	TSS979	NC_041789.1:29762760-29765931	3171	XLOC_000905	-	-	LOC103440483	TSS979	NC_041789.1:29762760-29765931	-	LOC103440483	protein=pre-mRNA cleavage factor Im 25 kDa subunit 2-like	472.272	533.063	382.729	493.431	489.641	562.78	339.962	393.906	323.526
TCONS_00002483	-	-	LOC103440461	TSS980	NC_041789.1:29782883-29784841	1958	XLOC_000906	-	-	LOC103440461	TSS980,TSS981	NC_041789.1:29782883-29784841	-	LOC103440461	protein=transcription factor LAF1-like	0	0	0	0	0	0	2.38849	0.953766	1.77274
TCONS_00002487	-	-	LOC103406511	TSS982	NC_041789.1:29806290-29816386	4251	XLOC_000907	-	-	LOC103406511	TSS982	NC_041789.1:29806290-29816386	-	LOC103406511	protein=A-kinase anchor protein 9-like	1182.76	1056.43	1513.36	404.43	584.666	554.216	324.835	284.222	296.048
TCONS_00002490	-	-	LOC103406509	TSS983	NC_041789.1:29817429-29820168	2739	XLOC_000908	-	-	LOC103406509	TSS983	NC_041789.1:29817429-29820168	-	LOC103406509	protein=low-temperature-induced 65 kDa protein-like	0	0	0	0	0	0	0	0	0
TCONS_00002493	=	XM_008356002.3	LOC103417842	TSS984	NC_041789.1:29822678-29824768	2090	XLOC_000909	-	-	LOC103417842	TSS984	NC_041789.1:29822678-29824768	-	LOC103417842	protein=LOW QUALITY PROTEIN: pentatricopeptide repeat-containing protein At1g55630-like	59.971	69.6066	64.0808	62.8241	87.106	64.8421	99.5205	114.452	80.6598
TCONS_00002494	-	-	LOC103440611	TSS985	NC_041789.1:29840350-29845205	4855	XLOC_000910	-	-	LOC103440611	TSS985	NC_041789.1:29840350-29845205	-	LOC103440611	protein=O-glucosyltransferase rumi homolog	39.9807	14.0975	61.4473	56.2799	40.9134	39.1499	108.278	158.325	85.0917
TCONS_00002497	-	-	LOC103440600	TSS986	NC_041789.1:29845338-29848826	3488	XLOC_000911	-	-	LOC103440600	TSS986	NC_041789.1:29845338-29848826	-	LOC103440600	protein=O-glucosyltransferase rumi homolog	3.33172	1.76219	8.77819	0	0	0	1.59233	0.953766	1.77274
TCONS_00002500	-	-	LOC103440575	TSS987	NC_041789.1:29856795-29859422	2627	XLOC_000912	-	-	LOC103440575	TSS987	NC_041789.1:29856795-29859422	-	LOC103440575	protein=tubulin beta-1 chain	0	0	0.877819	1.30884	0	0	0.796164	3.81507	4.43186
TCONS_00002503	=	XM_008380049.1	LOC103441372	TSS988	NC_041789.1:29866989-29867697	708	XLOC_000913	-	-	LOC103441372	TSS988	NC_041789.1:29866989-29867697	-	LOC103441372	protein=uncharacterized protein LOC103441372	0	0	0	0	0	0	0	0	0
TCONS_00002504	=	XM_029103871.1	LOC103440640	TSS989	NC_041789.1:29876568-29880492	1415	XLOC_000914	-	-	LOC103440640	TSS989	NC_041789.1:29876568-29880492	-	LOC103440640	protein=DNA-directed RNA polymerase III subunit RPC3-like isoform X1	104.116	91.634	102.705	83.7655	102.943	68.5124	43.789	72.4862	70.9097
TCONS_00002510	-	-	LOC114826472	TSS990	NC_041789.1:29889110-29900636	11526	XLOC_000915	-	-	LOC114826472	TSS990	NC_041789.1:29889110-29900636	-			24.9879	24.6707	19.312	26.1767	39.5936	25.6922	15.9233	9.53766	10.6365
TCONS_00002511	-	-	LOC103417863	TSS991	NC_041789.1:29913258-29916456	3198	XLOC_000916	-	-	LOC103417863	TSS991	NC_041789.1:29913258-29916456	-	LOC103417863	protein=cytokinin hydroxylase-like	0	0	0	0	0	0	1.59233	0.953766	0
TCONS_00002514	-	-	LOC103417862	TSS992	NC_041789.1:29921376-29923461	2085	XLOC_000917	-	-	LOC103417862	TSS992	NC_041789.1:29921376-29923461	-			0	0	0	0	0	0	0	0	0
TCONS_00002515	-	-	LOC103451248	TSS993	NC_041789.1:29937479-29938538	1059	XLOC_000918	-	-	LOC103451248	TSS993	NC_041789.1:29937479-29938538	-	LOC103451248	protein=uncharacterized protein LOC103451248	0	0	0.877819	0	0	2.44687	0	0.953766	0
TCONS_00002517	-	-	LOC103437390	TSS994	NC_041789.1:29970692-29972881	2189	XLOC_000919	-	-	LOC103437390	TSS994	NC_041789.1:29970692-29972881	-	LOC103437390	protein=cytokinin hydroxylase	0	0	0	0	0	0	0	0	0
TCONS_00002520	-	-	LOC103437385	TSS995	NC_041789.1:30001097-30004197	3100	XLOC_000920	-	-	LOC103437385	TSS995	NC_041789.1:30001097-30004197	-	LOC103437385	protein=signal peptide peptidase-like 1	473.938	454.646	610.962	392.651	583.346	431.873	687.089	698.157	661.233
TCONS_00002523	-	-	LOC103437386	TSS996	NC_041789.1:30004836-30009126	4290	XLOC_000921	-	-	LOC103437386	TSS996	NC_041789.1:30004836-30009126	-	LOC103437386	protein=cleavage and polyadenylation specificity factor subunit 2-like isoform X1	34.1502	22.9085	14.9229	2.61767	2.63958	2.44687	3.18465	0	1.77274
TCONS_00002527	=	XM_008375855.3	LOC103437387	TSS997	NC_041789.1:30009435-30023415	13980	XLOC_000922	-	-	LOC103437387	TSS997	NC_041789.1:30009435-30023415	-	LOC103437387	protein=cytochrome P450 89A2-like isoform X1	1742.49	1976.3	1803.04	56.2799	34.3145	36.7031	66.0816	99.1917	78.8871
TCONS_00002530	=	XM_008375850.3	LOC103437383	TSS998	NC_041789.1:30025148-30026992	1844	XLOC_000923	-	-	LOC103437383	TSS998	NC_041789.1:30025148-30026992	-	LOC103437383	protein=cytochrome P450 89A2-like	538.073	511.917	420.475	239.517	106.903	135.801	124.202	141.157	157.774
TCONS_00002531	=	XM_008375849.3	LOC103437382	TSS999	NC_041789.1:30039381-30041273	1892	XLOC_000924	-	-	LOC103437382	TSS999	NC_041789.1:30039381-30041273	-	LOC103437382	protein=cytochrome P450 89A2-like	108.281	150.667	64.0808	180.619	79.1873	80.7468	227.703	320.466	194.115
TCONS_00002532	=	XM_008381597.3	LOC103442790	TSS1000	NC_041789.1:30054164-30055951	1787	XLOC_000925	-	-	LOC103442790	TSS1000	NC_041789.1:30054164-30055951	-	LOC103442790	protein=cytochrome P450 89A2-like	8.32931	8.81096	7.02255	2306.17	1351.46	1367.8	2538.97	2900.4	2303.68
TCONS_00002533	-	-	LOC103442799	TSS1001	NC_041789.1:30057586-30059287	1701	XLOC_000926	-	-	LOC103442799	TSS1001	NC_041789.1:30057586-30059287	-			1.66586	2.64329	4.3891	54.9711	30.3551	30.5859	171.971	313.789	218.047
TCONS_00002534	=	XM_008381655.3	LOC103442855	TSS1002	NC_041789.1:30082660-30084467	1807	XLOC_000927	-	-	LOC103442855	TSS1002	NC_041789.1:30082660-30084467	-	LOC103442855	protein=cytochrome P450 89A2-like	1429.31	1658.22	1040.22	1728.97	1710.44	1758.08	1723.69	1691.03	2016.5
TCONS_00002535	-	-	LOC103442844	TSS1003	NC_041789.1:30087688-30089724	2036	XLOC_000928	-	-	LOC103442844	TSS1003	NC_041789.1:30087688-30089724	-	LOC103442844	protein=cytochrome P450 89A2-like	0.832931	2.64329	0.877819	0	3.95936	3.67031	3.98082	83.9314	2.65912
TCONS_00002537	-	-	LOC103442828	TSS1004	NC_041789.1:30091299-30096107	4808	XLOC_000929	-	-	LOC103442828	TSS1004	NC_041789.1:30091299-30096107	-	LOC103442828	protein=uncharacterized protein LOC103442828 isoform X1	989.522	904.005	1105.17	1103.35	1012.28	992.206	746.005	784.95	728.598
TCONS_00002541	-	-	LOC103455045	TSS1005	NC_041789.1:30096514-30099546	3032	XLOC_000930	-	-	LOC103455045	TSS1005,TSS1006	NC_041789.1:30096514-30099546	-	LOC103455045	protein=uncharacterized protein LOC103455045	359.826	403.542	349.372	261.767	228.323	248.357	294.581	283.269	232.229
TCONS_00002545	-	-	LOC103445183	TSS1007	NC_041789.1:30102765-30106964	4199	XLOC_000931	-	-	LOC103445183	TSS1007	NC_041789.1:30102765-30106964	-	LOC103445183	protein=kinesin-like protein KIN-10C	0	0	0	0	0	0	0	0	0
TCONS_00002547	-	-	LOC103442864	TSS1008	NC_041789.1:30112067-30116403	4336	XLOC_000932	-	-	LOC103442864	TSS1008	NC_041789.1:30112067-30116403	-	LOC103442864	protein=U-box domain-containing protein 32	244.882	252.875	247.545	217.267	211.166	211.654	259.549	242.257	231.343
TCONS_00002550	-	-	LOC103442874	TSS1009	NC_041789.1:30118480-30123612	5132	XLOC_000933	-	-	LOC103442874	TSS1009	NC_041789.1:30118480-30123612	-	LOC103442874	protein=uncharacterized protein LOC103442874	243.216	274.902	352.005	239.517	287.714	230.006	285.027	298.529	307.571
TCONS_00002555	=	XM_029106794.1	LOC114826479	TSS1010	NC_041789.1:30124382-30125168	786	XLOC_000934	-	-	LOC114826479	TSS1010	NC_041789.1:30124382-30125168	-	LOC114826479	protein=uncharacterized protein LOC114826479	284.862	290.762	364.295	383.489	476.443	477.14	240.441	240.349	265.025
TCONS_00002556	-	-	LOC103442905	TSS1011	NC_041789.1:30132365-30135012	2647	XLOC_000935	-	-	LOC103442905	TSS1011	NC_041789.1:30132365-30135012	-	LOC103442905	protein=short-chain dehydrogenase TIC 32, chloroplastic-like isoform X1	78.2955	84.5852	34.2349	134.81	87.106	47.714	222.13	180.262	235.775
TCONS_00002560	=	XR_003775867.1	LOC114826859	TSS1012	NC_041789.1:30227212-30230254	3042	XLOC_000936	-	-	LOC103442968,LOC114826859	TSS1012	NC_041789.1:30227212-30230254	-			777.125	832.636	597.795	543.167	529.235	599.484	770.686	871.742	680.733
TCONS_00002566	=	XM_017334467.2	LOC103442978	TSS1015	NC_041789.1:30230360-30234111	2138	XLOC_000937	-	-	LOC103442978	TSS1015,TSS1016	NC_041789.1:30230360-30234111	-	LOC103442978	protein=ATP-dependent helicase BRM-like isoform X1	4.99759	9.69206	6.14473	0	1.31979	0	0	1.90753	0.886372
TCONS_00002570	=	XM_008381834.3	LOC103443044	TSS1017	NC_041789.1:30301103-30303529	2426	XLOC_000938	-	-	LOC103443044	TSS1017	NC_041789.1:30301103-30303529	-	LOC103443044	protein=scarecrow-like protein 8	1472.62	1665.27	1385.2	4470.98	4198.24	3933.35	5790.5	6019.22	6777.2
TCONS_00002571	-	-	LOC103443018	TSS1018	NC_041789.1:30312295-30318906	6611	XLOC_000939	-	-	LOC103443018	TSS1018	NC_041789.1:30312295-30318906	-	LOC103443018	protein=uncharacterized protein LOC103443018	1819.12	1832.68	2100.62	2454.07	2490.44	2424.85	2348.68	2541.79	2786.75
TCONS_00002575	=	XM_008381888.3	LOC103443100	TSS1019	NC_041789.1:30339629-30342450	2821	XLOC_000940	-	-	LOC103443100	TSS1019	NC_041789.1:30339629-30342450	-	LOC103443100	protein=LOW QUALITY PROTEIN: probable receptor-like protein kinase At5g24010	57.4722	44.0548	71.1033	39.2651	34.3145	40.3734	37.4197	39.1044	37.2276
TCONS_00002576	-	-	LOC103443092	TSS1020	NC_041789.1:30344571-30347199	2628	XLOC_000941	-	-	LOC103443092	TSS1020	NC_041789.1:30344571-30347199	-	LOC103443092	protein=deSI-like protein At4g17486	76.6296	90.7529	76.3703	90.3097	126.7	75.853	212.576	182.169	207.411
TCONS_00002579	=	XM_008381843.3	LOC103443054	TSS1021	NC_041789.1:30352031-30353593	1562	XLOC_000942	-	-	LOC103443054	TSS1021	NC_041789.1:30352031-30353593	-	LOC103443054	protein=putative septum site-determining protein minD homolog, chloroplastic	175.748	165.646	164.152	193.708	191.369	187.186	131.367	191.707	174.615
TCONS_00002580	-	-	LOC103443124	TSS1022	NC_041789.1:30375562-30378502	2940	XLOC_000943	-	-	LOC103443124	TSS1022	NC_041789.1:30375562-30378502	-	LOC103443124	protein=probable polygalacturonase	34.1502	32.6006	28.968	49.7358	63.3498	84.4171	3.98082	3.81507	3.54549
TCONS_00002584	-	-	LOC103443172	TSS1023	NC_041789.1:30385624-30388837	3213	XLOC_000944	-	-	LOC103443172	TSS1023	NC_041789.1:30385624-30388837	-	LOC103443172	protein=heat shock protein 83-like	130.77	56.3902	223.844	117.795	207.207	80.7468	1187.88	1046.28	2035.11
TCONS_00002587	-	-	LOC103443163	TSS1024	NC_041789.1:30390683-30394899	4216	XLOC_000945	-	-	LOC103443163	TSS1024	NC_041789.1:30390683-30394899	-	LOC103443163	protein=uncharacterized protein LOC103443163	0	1.76219	0	0	0	0	13.5348	27.6592	12.4092
TCONS_00002590	-	-	LOC103406563	TSS1025	NC_041789.1:30402501-30403662	1161	XLOC_000946	-	-	LOC103406563	TSS1025	NC_041789.1:30402501-30403662	-	LOC103406563	protein=heavy metal-associated isoprenylated plant protein 39-like	51.6417	50.2225	45.6466	243.443	195.329	245.911	218.149	306.159	223.366
TCONS_00002592	-	-	LOC103443180	TSS1026	NC_041789.1:30409564-30410758	1194	XLOC_000947	-	-	LOC103443180	TSS1026	NC_041789.1:30409564-30410758	-	LOC103443180	protein=heavy metal-associated isoprenylated plant protein 39-like	109.947	75.7743	105.338	462.019	207.207	349.903	264.326	340.495	252.616
TCONS_00002595	-	-	LOC103426485	TSS1027	NC_041789.1:30413079-30414289	1210	XLOC_000948	-	-	LOC103426485	TSS1027	NC_041789.1:30413079-30414289	-			204.901	171.814	159.763	307.576	121.42	233.676	424.355	435.871	422.799
TCONS_00002596	=	XM_029104078.1	LOC103445258	TSS1028	NC_041789.1:30427294-30431150	1673	XLOC_000949	-	-	LOC103445258	TSS1028	NC_041789.1:30427294-30431150	-	LOC103445258	protein=uncharacterized protein At3g49140-like isoform X1	234.887	221.155	324.793	45.8093	31.6749	64.8421	88.3742	69.6249	70.0234
TCONS_00002600	-	-	LOC103417906	TSS1029	NC_041789.1:30432306-30433502	1196	XLOC_000950	-	-	LOC103417906	TSS1029	NC_041789.1:30432306-30433502	-	LOC103417906	protein=F-box protein SKIP23-like	0	0	0	0	0	0	0	0	0
TCONS_00002602	-	-	LOC114826645	TSS1030	NC_041789.1:30434192-30435300	1108	XLOC_000951	-	-	LOC114826645	TSS1030	NC_041789.1:30434192-30435300	-	LOC114826645	protein=uncharacterized protein At3g49140-like	1.66586	0.881096	2.63346	0	0	0	0.796164	0	0
TCONS_00002604	-	-	LOC103426488	TSS1031	NC_041789.1:30467261-30469601	2340	XLOC_000952	-	-	LOC103426488	TSS1031	NC_041789.1:30467261-30469601	-	LOC103426488	protein=pentatricopeptide repeat-containing protein At4g21190-like	3.33172	10.5732	0.877819	0	0	0	2.38849	1.90753	0.886372
TCONS_00002607	-	-	LOC103443201	TSS1032	NC_041789.1:30474804-30478269	3465	XLOC_000953	-	-	LOC103443201	TSS1032	NC_041789.1:30474804-30478269	-			183.245	174.457	175.564	229.046	275.836	270.379	173.564	152.603	222.479
TCONS_00002608	-	-	LOC103443210	TSS1033	NC_041789.1:30483661-30485760	2099	XLOC_000954	-	-	LOC103443210	TSS1033	NC_041789.1:30483661-30485760	-	LOC103443210	protein=probable WRKY transcription factor 27	0	0	0	0	0	0	0	0	0
TCONS_00002611	-	-	LOC103443218	TSS1034	NC_041789.1:30488618-30490411	1793	XLOC_000955	-	-	LOC103443218	TSS1034	NC_041789.1:30488618-30490411	-	LOC103443218	protein=probable NADH dehydrogenase	533.076	437.905	472.267	780.066	770.756	642.304	1019.09	1090.15	887.258
TCONS_00002613	-	-	LOC103443227	TSS1035	NC_041789.1:30492899-30496228	3329	XLOC_000956	-	-	LOC103443227	TSS1035	NC_041789.1:30492899-30496228	-	LOC103443227	protein=protein SGT1 homolog	957.871	926.913	986.669	1418.78	1236.64	1399.61	748.394	789.719	817.235
TCONS_00002616	=	XM_008382057.3	LOC103443235	TSS1036	NC_041789.1:30496719-30499435	1115	XLOC_000957	-	-	LOC103443235	TSS1036	NC_041789.1:30496719-30499435	-	LOC103443235	protein=trafficking protein particle complex subunit 1 isoform X1	387.313	349.795	449.443	391.342	442.129	418.415	446.648	458.762	482.186
TCONS_00002620	=	XM_008345549.3	LOC103406564	TSS1037	NC_041789.1:30506416-30508068	1652	XLOC_000958	-	-	LOC103406564	TSS1037	NC_041789.1:30506416-30508068	-	LOC103406564	protein=LOW QUALITY PROTEIN: UDP-glycosyltransferase 88A1-like	0	1.76219	6.14473	1298.37	1050.55	965.291	2230.05	2406.35	2465.89
TCONS_00002621	=	XM_008356066.2	LOC103417908	TSS1038	NC_041789.1:30509695-30511156	1461	XLOC_000959	-	-	LOC103417908	TSS1038	NC_041789.1:30509695-30511156	-	LOC103417908	protein=UDP-glycosyltransferase 88A1-like	0	0	0.877819	0	0	0	0	0	0
TCONS_00002622	=	XM_008364605.2	LOC103426519	TSS1039	NC_041789.1:30531259-30531832	573	XLOC_000960	-	-	LOC103426519	TSS1039	NC_041789.1:30531259-30531832	-	LOC103426519	protein=uncharacterized protein LOC103426519	2759.5	4023.09	3007.41	1554.9	1307.91	1428.97	1767.48	2540.83	1154.06
TCONS_00002623	-	-	LOC103406566	TSS1040	NC_041789.1:30550442-30552602	2160	XLOC_000961	-	-	LOC103406566	TSS1040	NC_041789.1:30550442-30552602	-	LOC103406566	protein=reticulon-like protein B1	248.213	207.058	277.391	115.178	151.776	126.014	36.6235	119.221	25.7048
TCONS_00002626	-	-	LOC103443274	TSS1041	NC_041789.1:30577248-30579492	2244	XLOC_000962	-	-	LOC103443274	TSS1041	NC_041789.1:30577248-30579492	-			0	0	0	0	1.31979	0	4.77698	4.76883	7.97735
TCONS_00002627	-	-	LOC103443285	TSS1042	NC_041789.1:30581592-30584365	2773	XLOC_000963	-	-	LOC103443285	TSS1042	NC_041789.1:30581592-30584365	-	LOC103443285	protein=S-type anion channel SLAH2-like	0	0	0	57.5888	249.44	272.826	0	0	0
TCONS_00002629	-	-	LOC103443302	TSS1043	NC_041789.1:30600906-30601835	929	XLOC_000964	-	-	LOC103443302	TSS1043	NC_041789.1:30600906-30601835	-			0	0	0	0	0	0	0	0	0
TCONS_00002630	-	-	LOC114825469	TSS1044	NC_041789.1:30608253-30611013	2760	XLOC_000965	-	-	LOC114825469	TSS1044	NC_041789.1:30608253-30611013	-			8.32931	7.04877	18.4342	28.7944	15.8375	13.4578	0.796164	0	0.886372
TCONS_00002635	=	XR_003774264.1	LOC103401497	TSS1045	NC_041789.1:30612165-30624842	3048	XLOC_000966	-	-	LOC103401497	TSS1045,TSS1046	NC_041789.1:30612165-30624842	-	LOC103401497	protein=uncharacterized protein LOC103401497	1207.75	1215.03	1527.41	66.7506	68.629	59.9484	393.305	347.171	353.662
TCONS_00002711	-	-	LOC103428256	TSS1047	NC_041789.1:30632424-30637313	4889	XLOC_000967	-	-	LOC103428256	TSS1047	NC_041789.1:30632424-30637313	-	LOC103428256	protein=WD repeat-containing protein 91 homolog isoform X1	290.693	275.783	286.169	328.518	287.714	281.39	222.13	217.459	241.093
TCONS_00002715	-	-	LOC103443312	TSS1048	NC_041789.1:30637445-30665059	5300	XLOC_000968	-	-	LOC103443312	TSS1048	NC_041789.1:30637445-30665059	-			204.209	249.687	235.217	5.11309	5.03359	8.56405	61.396	59.1927	68.0144
TCONS_00002718	-	-	LOC103443326	TSS1049	NC_041789.1:30696318-30700540	4222	XLOC_000969	-	-	LOC103443326	TSS1049	NC_041789.1:30696318-30700540	-			1577.57	1373.63	1559.01	3247.22	3500.08	3647.06	1080.39	1093.97	1131.01
TCONS_00002721	-	-	LOC103406568	TSS1050	NC_041789.1:30712146-30712624	478	XLOC_000970	-	-	LOC103406568	TSS1050	NC_041789.1:30712146-30712624	-			0	0	1.75564	1.30884	0	0	0	0	0
TCONS_00002723	-	-	LOC103443379	TSS1051	NC_041789.1:30749037-30750992	1955	XLOC_000971	-	-	LOC103443379	TSS1051	NC_041789.1:30749037-30750992	-	LOC103443379	protein=uncharacterized protein LOC103443379	304.02	257.28	352.005	816.714	1000.4	855.182	169.583	155.464	171.07
TCONS_00002725	-	-	LOC103406576	TSS1052	NC_041789.1:30811240-30814798	3558	XLOC_000972	-	-	LOC103406576	TSS1052	NC_041789.1:30811240-30814798	-	LOC103406576	protein=hydroxyproline O-galactosyltransferase HPGT1-like	192.407	207.058	176.442	274.856	265.277	261.815	147.29	179.308	150.683
TCONS_00002729	-	-	LOC103443431	TSS1053	NC_041789.1:30824664-30827960	3296	XLOC_000973	-	-	LOC103443431	TSS1053,TSS1054	NC_041789.1:30824664-30827960	-	LOC103443431	protein=probable inactive receptor kinase At4g23740	0.832931	3.52438	4.3891	756.507	547.712	573.791	129.775	274.685	146.251
TCONS_00002732	-	-	LOC103443412	TSS1055	NC_041789.1:30831819-30834788	2969	XLOC_000974	-	-	LOC103443412	TSS1055	NC_041789.1:30831819-30834788	-	LOC103443412	protein=ubiquitin-conjugating enzyme E2 10-like isoform X1	669.676	561.258	690.844	642.638	640.097	719.38	934.696	932.784	820.78
TCONS_00002736	=	XM_008382308.3	LOC103443450	TSS1056	NC_041789.1:30859994-30861714	1720	XLOC_000975	-	-	LOC103443450	TSS1056	NC_041789.1:30859994-30861714	-	LOC103443450	protein=ethylene-responsive transcription factor CRF4	12.494	10.5732	67.5921	9.16185	14.5177	11.0109	3.18465	10.4914	5.31823
TCONS_00002737	=	XM_017334611.2	LOC103443493	TSS1057	NC_041789.1:30888210-30892102	1608	XLOC_000976	-	-	LOC103443493	TSS1057	NC_041789.1:30888210-30892102	-	LOC103443493	protein=mitochondrial carrier protein MTM1-like isoform X3	194.073	148.024	190.487	380.871	430.251	288.731	714.159	724.862	891.69
TCONS_00002741	-	-	LOC103417877	TSS1058	NC_041789.1:30918057-30921121	3064	XLOC_000977	-	-	LOC103417877	TSS1058	NC_041789.1:30918057-30921121	-	LOC103417877	protein=transcription factor SPEECHLESS-like	0	0	0	0	0	0	0	0	0
TCONS_00002743	-	-	LOC103445389	TSS1059	NC_041789.1:30937368-30939906	2538	XLOC_000978	-	-	LOC103445389	TSS1059	NC_041789.1:30937368-30939906	-			3.33172	0	0.877819	2.61767	0	0	1.59233	0	0
TCONS_00002744	-	-	LOC103406642	TSS1060	NC_041789.1:30957582-30974500	8907	XLOC_000979	-	-	LOC103406642	TSS1060	NC_041789.1:30957582-30974500	-	LOC103406642	protein=bidirectional sugar transporter SWEET3	412.301	406.185	372.195	353.386	352.383	371.924	285.823	307.113	317.321
TCONS_00002748	-	-	LOC103445416	TSS1062	NC_041789.1:30977163-30978945	1782	XLOC_000980	-	-	LOC103445416	TSS1062	NC_041789.1:30977163-30978945	-	LOC103445416	protein=protein spt2-like	0	0	0	0	0	0	0	0	0
TCONS_00002750	-	-	LOC103443558	TSS1063	NC_041789.1:31012025-31015527	3502	XLOC_000981	-	-	LOC103443558	TSS1063	NC_041789.1:31012025-31015527	-			89.9565	45.817	33.3571	49.7358	56.7509	37.9265	54.9353	63.9023	87.7508
TCONS_00002751	-	-	LOC108174172	TSS1064	NC_041789.1:31037327-31040654	711	XLOC_000982	-	-	LOC108174172	TSS1064	NC_041789.1:31037327-31040654	-			0	0	0	0	0	0	0	0	0
TCONS_00002753	-	-	LOC114825592	TSS1065	NC_041789.1:31072700-31074978	2278	XLOC_000983	-	-	LOC114825592	TSS1065	NC_041789.1:31072700-31074978	-	LOC114825592	protein=cyclic nucleotide-gated ion channel 1-like	54.1405	80.1798	46.5244	70.6771	47.5124	53.8312	0.796164	3.81507	4.43186
TCONS_00002756	-	-	LOC103443609	TSS1066	NC_041789.1:31080000-31084555	4555	XLOC_000984	-	-	LOC103443609	TSS1066	NC_041789.1:31080000-31084555	-	LOC103443609	protein=cyclic nucleotide-gated ion channel 1-like	156.591	251.994	143.962	178.002	83.1466	140.695	332	308.067	296.048
TCONS_00002759	-	-	LOC103445445	TSS1067	NC_041789.1:31084669-31085724	1055	XLOC_000985	-	-	LOC103445445	TSS1067	NC_041789.1:31084669-31085724	-	LOC103445445	protein=cyclic nucleotide-gated ion channel 1-like	0	0	0	0	0	0	1.59233	0.953766	1.77274
TCONS_00002761	-	-	LOC114826660	TSS1068	NC_041789.1:31088522-31089926	1404	XLOC_000986	-	-	LOC114826660	TSS1068	NC_041789.1:31088522-31089926	-	LOC114826660	protein=protein RKD4-like	0	0	0	0	6.59894	0	0	0	0
TCONS_00002763	-	-	LOC103443639	TSS1069	NC_041789.1:31105818-31108616	2798	XLOC_000987	-	-	LOC103443639	TSS1069	NC_041789.1:31105818-31108616	-	LOC103443639	protein=PP2A regulatory subunit TAP46-like	652.185	607.956	617.107	1198.89	1001.72	1052.15	1744.39	1559.41	1494.42
TCONS_00002766	-	-	LOC103443673	TSS1070	NC_041789.1:31133575-31138122	4547	XLOC_000988	-	-	LOC103443673	TSS1070,TSS1071	NC_041789.1:31133575-31138122	-	LOC103443673	protein=protein DEFECTIVE IN MERISTEM SILENCING 3-like isoform X2	44.9783	65.2011	41.2575	6.54418	3.95936	19.575	42.1967	32.4281	46.0913
TCONS_00002770	-	-	LOC103443682	TSS1072	NC_041789.1:31139589-31146439	6850	XLOC_000989	-	-	LOC103443682	TSS1072	NC_041789.1:31139589-31146439	-	LOC103443682	protein=uncharacterized protein LOC103443682	528.911	572.713	620.618	520.917	476.443	526.077	601.9	566.537	749.87
TCONS_00002774	-	-	LOC103443696	TSS1073	NC_041789.1:31147160-31152170	5010	XLOC_000990	-	-	LOC103443696	TSS1073	NC_041789.1:31147160-31152170	-	LOC103443696	protein=CLP protease regulatory subunit CLPX1, mitochondrial isoform X1	827.933	705.758	680.31	722.477	736.442	760.977	613.046	624.717	570.823
TCONS_00002778	-	-	LOC103443714	TSS1074	NC_041789.1:31154553-31159343	2625	XLOC_000991	-	-	LOC103443714	TSS1074	NC_041789.1:31154553-31159343	-	LOC103443714	protein=E3 ubiquitin-protein ligase SINAT5	982.026	1317.24	1092.01	1274.81	1112.58	1196.52	847.914	755.383	672.756
TCONS_00002781	-	-	LOC103444340	TSS1075	NC_041789.1:31189009-31199844	10835	XLOC_000992	-	-	LOC103444340	TSS1075	NC_041789.1:31189009-31199844	-	LOC103444340	protein=caffeic acid 3-O-methyltransferase-like	2273.07	1921.67	1788.12	281.4	211.166	304.636	719.732	660.006	374.049
TCONS_00002785	=	XM_029104447.1	LOC103417881	TSS1076	NC_041789.1:31220891-31225234	659	XLOC_000993	-	-	LOC103417881	TSS1076	NC_041789.1:31220891-31225234	-	LOC103417881	protein=calcineurin B-like protein 4	2.49879	0.881096	0	10.4707	3.95936	6.11718	12.7386	16.214	16.8411
TCONS_00002790	-	-	LOC103443809	TSS1077	NC_041789.1:31243114-31254684	789	XLOC_000994	-	-	LOC103443809	TSS1077	NC_041789.1:31243114-31254684	-	LOC103443809	protein=uncharacterized protein LOC103443809	1.66586	0	0.877819	0	2.63958	4.89374	0.796164	0.953766	1.77274
TCONS_00002793	-	-	LOC103443790	TSS1078	NC_041789.1:31279926-31284483	4557	XLOC_000995	-	-	LOC103443790	TSS1078	NC_041789.1:31279926-31284483	-	LOC103443790	protein=splicing factor SF3a60 homolog	618.035	544.517	664.509	663.58	617.661	576.238	1109.06	1077.76	1167.35
TCONS_00002797	-	-	LOC103443757	TSS1079	NC_041789.1:31293688-31300768	7080	XLOC_000996	-	-	LOC103443757	TSS1079,TSS1080,TSS1081,TSS1082	NC_041789.1:31293688-31300768	-	LOC103443757	protein=uncharacterized protein LOC103443757 isoform X3	872.912	902.243	993.691	705.463	714.005	661.879	923.55	1015.76	952.85
TCONS_00002804	-	-	LOC103443732	TSS1083	NC_041789.1:31306513-31315068	1508	XLOC_000997	-	-	LOC103443732	TSS1083	NC_041789.1:31306513-31315068	-	LOC103443732	protein=uncharacterized protein LOC103443732	69.4721	104.38	94.1999	28.3371	35.6528	13.2788	2.92548	3.6223	6.38787
TCONS_00002807	=	unassigned_transcript_29	TRNAA-CGC	TSS1084	NC_041789.1:31342716-31342789	73	XLOC_000998	-	-	TRNAA-CGC	TSS1084	NC_041789.1:31342716-31342789	-			0	0	0	0	0	0	0	0	0
TCONS_00002808	-	-	LOC103443868	TSS1085	NC_041789.1:31350634-31355346	4712	XLOC_000999	-	-	LOC103443868	TSS1085	NC_041789.1:31350634-31355346	-	LOC103443868	protein=probable pectinesterase/pectinesterase inhibitor 34	1.66586	1.76219	19.312	18.3237	48.8321	17.1281	3.18465	0.953766	7.97735
TCONS_00002810	=	XM_017334720.2	LOC103443860	TSS1086	NC_041789.1:31362690-31368260	993	XLOC_001000	-	-	LOC103443860	TSS1086	NC_041789.1:31362690-31368260	-	LOC103443860	protein=protein phosphatase 2C 51-like isoform X2	5.83052	7.92987	2.63346	0	0	1.22344	2.38849	2.8613	0.886372
TCONS_00002815	-	-	LOC103406584	TSS1087	NC_041789.1:31384479-31389390	4911	XLOC_001001	-	-	LOC103406584	TSS1087	NC_041789.1:31384479-31389390	-	LOC103406584	protein=LOW QUALITY PROTEIN: spermine synthase-like	687.168	577.999	630.274	1314.07	1243.24	1296.84	595.53	546.508	609.824
TCONS_00002818	=	XR_003774453.1	LOC103417915	TSS1088	NC_041789.1:31412579-31416149	768	XLOC_001002	-	-	LOC103417915	TSS1088	NC_041789.1:31412579-31416149	-	LOC103417915	protein=spermine synthase-like	5.83052	4.40548	2.63346	5.23534	3.95936	3.67031	1.59233	1.90753	1.77274
TCONS_00002824	-	-	LOC108171487	TSS1089	NC_041789.1:31491980-31493265	1285	XLOC_001003	-	-	LOC108171487	TSS1089	NC_041789.1:31491980-31493265	-			4.16465	1.76219	5.26691	19.6325	14.5177	8.56405	7.16547	4.76883	12.4092
TCONS_00002826	-	-	LOC103445564	TSS1090	NC_041789.1:31498681-31499368	687	XLOC_001004	-	-	LOC103445564	TSS1090	NC_041789.1:31498681-31499368	-			71.6321	58.1523	42.1353	145.281	134.618	126.014	39.012	50.5496	57.6142
TCONS_00002828	-	-	LOC103444095	TSS1091	NC_041789.1:31551048-31554504	3456	XLOC_001005	-	-	LOC103444095	TSS1091	NC_041789.1:31551048-31554504	-	LOC103444095	protein=protein ABIL2-like	49.9759	45.817	43.0131	60.2065	34.3145	55.0546	49.3621	82.9777	81.5462
TCONS_00002833	-	-	LOC103444030	TSS1092	NC_041789.1:31582261-31584178	1917	XLOC_001006	-	-	LOC103444030	TSS1092	NC_041789.1:31582261-31584178	-	LOC103444030	protein=protein PLASTID TRANSCRIPTIONALLY ACTIVE 7	263.206	304.859	258.957	401.813	327.307	281.39	343.147	302.344	360.753
TCONS_00002836	-	-	LOC103444013	TSS1093	NC_041789.1:31584887-31588030	3143	XLOC_001007	-	-	LOC103444013	TSS1093	NC_041789.1:31584887-31588030	-	LOC103444013	protein=protein phosphatase 2C 57-like	177.414	228.204	193.998	225.12	179.491	286.284	184.71	156.418	109.91
TCONS_00002839	=	XM_008382858.3	LOC103443957	TSS1094	NC_041789.1:31614460-31615174	714	XLOC_001008	-	-	LOC103443957	TSS1094	NC_041789.1:31614460-31615174	-	LOC103443957	protein=uncharacterized protein LOC103443957	0	0	0.877819	0	1.31979	0	0	2.8613	0
TCONS_00002840	-	-	LOC103406585	TSS1095	NC_041789.1:31641518-31643432	1914	XLOC_001009	-	-	LOC103406585	TSS1095	NC_041789.1:31641518-31643432	-	LOC103406585	protein=dof zinc finger protein DOF4.6-like	4.99759	6.16767	6.14473	1.30884	9.23851	3.67031	1.59233	0.953766	2.65912
TCONS_00002842	-	-	LOC103406591	TSS1096	NC_041789.1:31660687-31664635	3948	XLOC_001010	-	-	LOC103406591	TSS1096	NC_041789.1:31660687-31664635	-	LOC103406591	protein=RNA-binding protein 2-like	328.175	325.124	371.317	386.107	382.738	354.796	434.705	365.293	435.209
TCONS_00002845	-	-	LOC103444155	TSS1097	NC_041789.1:31691594-31701240	9646	XLOC_001011	-	-	LOC103444155	TSS1097	NC_041789.1:31691594-31701240	-	LOC103444155	protein=LOW QUALITY PROTEIN: MAG2-interacting protein 2-like	478.102	539.231	501.235	516.99	578.067	511.396	867.818	717.232	1000.71
TCONS_00002848	-	-	LOC103444138	TSS1098	NC_041789.1:31707012-31712558	1735	XLOC_001012	-	-	LOC103444138	TSS1098	NC_041789.1:31707012-31712558	-	LOC103444138	protein=rhodanese-like domain-containing protein 14, chloroplastic	581.386	539.231	529.325	373.018	424.972	449.001	351.108	285.176	328.844
TCONS_00002850	-	-	LOC103444222	TSS1099	NC_041789.1:31728981-31732539	3558	XLOC_001013	-	-	LOC103444222	TSS1099	NC_041789.1:31728981-31732539	-	LOC103444222	protein=metal-nicotianamine transporter YSL3-like	71.6321	69.6066	60.5695	157.06	43.553	86.8639	140.921	134.481	194.115
TCONS_00002852	-	-	CYB5	TSS1100	NC_041789.1:31733561-31735372	1811	XLOC_001014	-	-	CYB5	TSS1100	NC_041789.1:31733561-31735372	-	CYB5	protein=cytochrome b5-like isoform X1	1121.12	1007.97	1192.96	2502.49	2551.15	2468.89	1350.29	1304.75	1470.49
TCONS_00002855	-	-	LOC103444257	TSS1101	NC_041789.1:31754401-31756376	1975	XLOC_001015	-	-	LOC103444257	TSS1101	NC_041789.1:31754401-31756376	-	LOC103444257	protein=ubiquitin-60S ribosomal protein L40	511.42	489.889	353.761	514.372	531.874	530.971	315.281	388.183	299.594
TCONS_00002858	-	-	LOC108174216	TSS1102	NC_041789.1:31769060-31772603	3543	XLOC_001016	-	-	LOC108174216	TSS1102	NC_041789.1:31769060-31772603	-			29.1526	28.1951	16.6786	13.0884	10.5583	8.56405	4.77698	12.399	13.2956
TCONS_00002860	=	XM_008384638.2	LOC103445621	TSS1103	NC_041789.1:31774076-31775039	963	XLOC_001017	-	-	LOC103445621	TSS1103	NC_041789.1:31774076-31775039	-	LOC103445621	protein=uncharacterized protein LOC103445621	0	0	0	2.61767	0	6.11718	0	0.953766	4.43186
TCONS_00002861	=	XM_008383208.3	LOC103444275	TSS1104	NC_041789.1:31780092-31781099	1007	XLOC_001018	-	-	LOC103444275	TSS1104	NC_041789.1:31780092-31781099	-	LOC103444275	protein=auxin-responsive protein SAUR32-like	787.12	802.679	826.028	823.258	855.222	866.193	1589.94	2145.02	1648.65
TCONS_00002862	-	-	LOC103406597	TSS1105	NC_041789.1:31792094-31798752	6658	XLOC_001019	-	-	LOC103406597	TSS1105	NC_041789.1:31792094-31798752	-	LOC103406597	protein=uncharacterized protein LOC103406597 isoform X2	1106.97	1095.2	1042.85	1145.23	1236.64	1220.99	1246.79	1213.19	1203.69
TCONS_00002867	-	-	LOC103406599	TSS1106	NC_041789.1:31800602-31802505	1903	XLOC_001020	-	-	LOC103406599	TSS1106	NC_041789.1:31800602-31802505	-	LOC103406599	protein=uncharacterized protein LOC103406599	180.746	177.1	139.573	297.106	370.86	261.815	265.122	283.269	276.548
TCONS_00002869	-	-	LOC103406601	TSS1107	NC_041789.1:31808789-31809889	1100	XLOC_001021	-	-	LOC103406601	TSS1107	NC_041789.1:31808789-31809889	-			0	0	0	0	0	0	0	0	0
TCONS_00002870	-	-	LOC103444323	TSS1108	NC_041789.1:31828346-31833211	4865	XLOC_001022	-	-	LOC103444323	TSS1108	NC_041789.1:31828346-31833211	-	LOC103444323	protein=serine/arginine-rich splicing factor SR34A	220.727	209.701	213.31	251.296	199.288	233.676	113.851	122.082	143.592
TCONS_00002873	-	-	LOC103426497	TSS1109	NC_041789.1:31851272-31855298	4026	XLOC_001023	-	-	LOC103426497	TSS1109	NC_041789.1:31851272-31855298	-	LOC103426497	protein=serine/arginine-rich splicing factor SR34A-like	239.884	218.512	205.41	208.105	212.486	181.068	119.425	123.036	115.228
TCONS_00002876	-	-	LOC103444315	TSS1110	NC_041789.1:31857765-31859495	1730	XLOC_001024	-	-	LOC103444315	TSS1110	NC_041789.1:31857765-31859495	-	LOC103444315	protein=60S acidic ribosomal protein P1-like	127.438	126.878	105.338	123.031	128.019	112.556	160.029	213.644	136.501
TCONS_00002879	=	XM_029106877.1	LOC114826498	TSS1111	NC_041789.1:31867799-31868933	1134	XLOC_001025	-	-	LOC114826498	TSS1111	NC_041789.1:31867799-31868933	-	LOC114826498	protein=F-box/kelch-repeat protein At3g06240-like	0	0	0.877819	0	0	0	0	0	0
TCONS_00002880	-	-	LOC103444331	TSS1112	NC_041789.1:31878611-31881151	2540	XLOC_001026	-	-	LOC103444331	TSS1112	NC_041789.1:31878611-31881151	-	LOC103444331	protein=uncharacterized protein LOC103444331	54.1405	59.9145	47.4022	61.5153	36.9541	52.6077	58.9161	41.9657	51.4096
TCONS_00002883	=	XM_029106882.1	LOC103417916	TSS1113	NC_041789.1:31883113-31883575	462	XLOC_001027	-	-	LOC103417916	TSS1113	NC_041789.1:31883113-31883575	-	LOC103417916	protein=putative F-box protein At5g62660	0	0	0	0	0	0	0	0	0
TCONS_00002884	=	XM_029106887.1	LOC114826501	TSS1114	NC_041789.1:31883771-31884287	516	XLOC_001028	-	-	LOC114826501	TSS1114	NC_041789.1:31883771-31884287	-	LOC114826501	protein=uncharacterized protein LOC114826501	0	0	0	0	0	0	0	0	0
TCONS_00002885	-	-	LOC103444349	TSS1115	NC_041789.1:31887507-31891359	3852	XLOC_001029	-	-	LOC103444349	TSS1115	NC_041789.1:31887507-31891359	-	LOC103444349	protein=two-component response regulator-like APRR5	3159.31	3377.24	3439.3	2158.27	2314.91	2609.59	2955.36	2846.04	2875.39
TCONS_00002888	=	XM_008383290.3	LOC103444357	TSS1116	NC_041789.1:31896029-31897050	1021	XLOC_001030	-	-	LOC103444357	TSS1116	NC_041789.1:31896029-31897050	-	LOC103444357	protein=NDR1/HIN1-like protein 26	14.1598	24.6707	14.9229	2.61767	1.31979	0	21.4964	11.4452	18.6138
TCONS_00002889	-	-	LOC103445687	TSS1117	NC_041789.1:31907512-31907974	462	XLOC_001031	-	-	LOC103445687	TSS1117	NC_041789.1:31907512-31907974	-	LOC103445687	protein=uncharacterized protein LOC103445687	0	0	0	0	0	0	0	0	0
TCONS_00002891	-	-	LOC103426498	TSS1118	NC_041789.1:31923227-31927887	4660	XLOC_001032	-	-	LOC103426498	TSS1118	NC_041789.1:31923227-31927887	-	LOC103426498	protein=protein DOWNY MILDEW RESISTANCE 6-like	15.8257	24.6707	7.90037	299.723	646.696	765.871	12.7386	32.4281	15.0683
TCONS_00002894	-	-	LOC103417886	TSS1119	NC_041789.1:31951478-31952820	1342	XLOC_001033	-	-	LOC103417886	TSS1119	NC_041789.1:31951478-31952820	-	LOC103417886	protein=uncharacterized protein LOC103417886	0	2.64329	0	3.92651	1.31979	0	0.796164	1.90753	2.65912
TCONS_00002897	-	-	LOC103417887	TSS1120	NC_041789.1:31953862-31956061	2199	XLOC_001034	-	-	LOC103417887	TSS1120	NC_041789.1:31953862-31956061	-	LOC103417887	protein=nascent polypeptide-associated complex subunit alpha-like protein 2	239.884	224.68	231.744	409.666	467.205	310.753	203.022	184.077	141.819
TCONS_00002900	-	-	LOC103417888	TSS1121	NC_041789.1:31956688-31958402	1714	XLOC_001035	-	-	LOC103417888	TSS1121	NC_041789.1:31956688-31958402	-	LOC103417888	protein=nascent polypeptide-associated complex subunit alpha-like protein 2	326.509	337.46	276.513	640.021	502.839	464.906	296.173	309.974	324.412
TCONS_00002903	-	-	LOC103444419	TSS1122	NC_041789.1:32054057-32055919	1862	XLOC_001036	-	-	LOC103444419	TSS1122	NC_041789.1:32054057-32055919	-	LOC103444419	protein=60S ribosomal protein L9-like	2301.39	2494.38	1821.47	2906.92	2965.56	2608.37	2247.57	2899.45	2275.32
TCONS_00002906	-	-	LOC103444428	TSS1123	NC_041789.1:32058466-32061011	2545	XLOC_001037	-	-	LOC103444428	TSS1123	NC_041789.1:32058466-32061011	-	LOC103444428	protein=L-type lectin-domain containing receptor kinase VIII.2-like	520.582	680.206	692.599	104.707	110.862	150.483	267.511	263.24	378.481
TCONS_00002909	-	-	LOC103444445	TSS1124	NC_041789.1:32061872-32070298	8426	XLOC_001038	-	-	LOC103444445	TSS1124	NC_041789.1:32061872-32070298	-	LOC103444445	protein=stomatin-like protein 2, mitochondrial	421.463	355.082	334.449	243.443	273.196	272.826	456.998	475.929	384.685
TCONS_00002912	-	-	LOC103445709	TSS1125	NC_041789.1:32072929-32085387	12458	XLOC_001039	-	-	LOC103445709	TSS1125	NC_041789.1:32072929-32085387	-			14.1598	14.9786	11.4116	7.85302	10.5583	12.2344	115.444	94.4229	213.616
TCONS_00002913	-	-	LOC103444466	TSS1126	NC_041789.1:32087347-32089690	2343	XLOC_001040	-	-	LOC103444466	TSS1126	NC_041789.1:32087347-32089690	-	LOC103444466	protein=UNC93-like protein 1	186.577	192.96	189.609	115.178	79.1873	100.322	339.962	422.519	481.3
TCONS_00002915	-	-	LOC103444456	TSS1127	NC_041789.1:32090266-32100791	10525	XLOC_001041	-	-	LOC103444456	TSS1127	NC_041789.1:32090266-32100791	-	LOC103444456	protein=UNC93-like protein 1	147.429	148.905	93.0488	102.461	111.06	119.799	211.365	249.574	247.517
TCONS_00002917	-	-	LOC103444493	TSS1128	NC_041789.1:32107167-32108484	1317	XLOC_001042	-	-	LOC103444493	TSS1128	NC_041789.1:32107167-32108484	-	LOC103444493	protein=uncharacterized protein LOC103444493	169.085	172.695	176.442	147.898	139.898	129.684	164.01	220.32	177.274
TCONS_00002919	-	-	LOC103445728	TSS1129	NC_041789.1:32109740-32114210	1649	XLOC_001043	-	-	LOC103445728	TSS1129	NC_041789.1:32109740-32114210	-	LOC103445728	protein=thaumatin-like protein 1	0	0	5.26691	0	0	2.44687	1.59233	0.953766	1.77274
TCONS_00002921	-	-	LOC103444516	TSS1130	NC_041789.1:32117328-32120489	3161	XLOC_001044	-	-	LOC103444516	TSS1130	NC_041789.1:32117328-32120489	-	LOC103444516	protein=chloroplastic import inner membrane translocase subunit HP30-2-like	445.618	414.996	445.054	557.564	527.915	533.418	397.286	457.808	358.981
TCONS_00002924	-	-	LOC103444528	TSS1131	NC_041789.1:32127599-32131296	3697	XLOC_001045	-	-	LOC103444528	TSS1131	NC_041789.1:32127599-32131296	-	LOC103444528	protein=autophagy-related protein 13a-like	666.345	531.301	851.484	875.611	840.705	945.716	732.471	745.845	733.029
TCONS_00002928	-	-	LOC103444538	TSS1132	NC_041789.1:32132043-32135563	3520	XLOC_001046	-	-	LOC103444538	TSS1132	NC_041789.1:32132043-32135563	-			79.9614	86.3474	85.1484	17.0149	11.8781	14.6812	102.705	77.2551	133.842
TCONS_00002929	-	-	LOC103444556	TSS1133	NC_041789.1:32160845-32170423	9578	XLOC_001047	-	-	LOC103444556	TSS1133	NC_041789.1:32160845-32170423	-	LOC103444556	protein=cullin-associated NEDD8-dissociated protein 1	1490.95	1520.77	1595	1331.09	1201.01	1388.6	1071.64	1049.14	1088.46
TCONS_00002932	-	-	LOC103444582	TSS1134	NC_041789.1:32179982-32182031	2049	XLOC_001048	-	-	LOC103444582	TSS1134	NC_041789.1:32179982-32182031	-	LOC103444582	protein=DUF724 domain-containing protein 3-like	169.918	145.381	193.12	168.84	124.06	129.684	191.079	154.51	140.047
TCONS_00002935	-	-	LOC114825920	TSS1135	NC_041789.1:32182464-32203787	1399	XLOC_001049	-	-	LOC114825920	TSS1135	NC_041789.1:32182464-32203787	-	LOC114825920	protein=lecithin retinol acyltransferase-like	1.87987e-55	2.79256e-35	2.94641e-49	8.36159e-46	9.38656e-72	6.28219e-39	9.27404e-19	3.54847	6.99766e-56
TCONS_00002937	j	XM_029104968.1	LOC114825916	TSS1136	NC_041789.1:32182464-32203787	15524	XLOC_001050	-	-	LOC114825916	TSS1136	NC_041789.1:32182464-32203787	-	LOC114825916	protein=pentatricopeptide repeat-containing protein CRP1, chloroplastic-like	148.135	142.354	155.33	84.8771	40.8797	62.4091	119.341	184.153	107.992
TCONS_00002939	-	-	LOC114826666	TSS1137	NC_041789.1:32208506-32210387	1881	XLOC_001051	-	-	LOC114826666	TSS1137	NC_041789.1:32208506-32210387	-			0	0	0	0	0	0	0	0	0
TCONS_00002940	-	-	LOC114825930	TSS1138	NC_041789.1:32211193-32213535	2342	XLOC_001052	-	-	LOC114825930	TSS1138	NC_041789.1:32211193-32213535	-	LOC114825930	protein=uncharacterized protein LOC114825930 isoform X1	79.1284	79.2987	71.1033	79.839	56.7509	90.5342	113.055	115.406	144.479
TCONS_00002943	-	-	LOC114826668	TSS1139	NC_041789.1:32216273-32218793	2520	XLOC_001053	-	-	LOC114826668	TSS1139	NC_041789.1:32216273-32218793	-	LOC114826668	protein=uncharacterized protein LOC114826668	0	0	0	0	1.31979	0	0	0	0
TCONS_00002945	-	-	LOC103436456	TSS1140	NC_041789.1:32218985-32221801	2816	XLOC_001054	-	-	LOC103436456	TSS1140	NC_041789.1:32218985-32221801	-	LOC103436456	protein=cell division cycle 20.1, cofactor of APC complex-like	4.16465	6.16767	7.90037	1.30884	0	0	0.796164	1.90753	0
TCONS_00002948	-	-	LOC103444652	TSS1141	NC_041789.1:32248308-32251192	2884	XLOC_001055	-	-	LOC103444652	TSS1141	NC_041789.1:32248308-32251192	-	LOC103444652	protein=acidic leucine-rich nuclear phosphoprotein 32-related protein-like	0.832931	0	0	0	0	0	0	0	0.886372
TCONS_00002951	-	-	LOC103444628	TSS1142	NC_041789.1:32252105-32261058	8953	XLOC_001056	-	-	LOC103444628	TSS1142	NC_041789.1:32252105-32261058	-	LOC103444628	protein=LOW QUALITY PROTEIN: serine/threonine-protein kinase TIO-like	64.9686	51.1036	74.6146	23.559	32.9947	30.5859	17.5156	22.8904	23.932
TCONS_00002956	-	-	LOC114819144	TSS1143	NC_041789.1:32269442-32277855	8413	XLOC_001057	-	-	LOC114819144	TSS1143	NC_041789.1:32269442-32277855	-	LOC114819144	protein=protein TOPLESS-RELATED PROTEIN 2-like isoform X4	594.713	652.011	610.962	781.375	716.645	704.699	1940.25	1807.39	2127.29
TCONS_00002967	-	-	LOC114825942	TSS1144	NC_041789.1:32278326-32281404	3078	XLOC_001058	-	-	LOC114825942	TSS1144	NC_041789.1:32278326-32281404	-	LOC114825942	protein=serine/threonine-protein phosphatase 4 regulatory subunit 2-A-like isoform X2	171.584	171.814	166.786	153.134	164.973	157.823	156.844	146.88	148.91
TCONS_00002973	-	-	LOC103440008	TSS1145	NC_041789.1:32290868-32292639	1771	XLOC_001059	-	-	LOC103440008	TSS1145	NC_041789.1:32290868-32292639	-	LOC103440008	protein=anthocyanidin 3-O-glucosyltransferase 2-like	0	2.64329	0.877819	0	2.63958	3.67031	5.57315	6.67636	19.5002
TCONS_00002975	-	-	LOC103417899	TSS1146	NC_041789.1:32313716-32315742	2026	XLOC_001060	-	-	LOC103417899	TSS1146	NC_041789.1:32313716-32315742	-	LOC103417899	protein=putative wall-associated receptor kinase-like 16	0.832931	0.881096	0.877819	6.54418	2.63958	7.34061	18.3118	20.0291	7.97735
TCONS_00002977	-	-	LOC103426511	TSS1147	NC_041789.1:32373408-32375832	2424	XLOC_001061	-	-	LOC103426511	TSS1147	NC_041789.1:32373408-32375832	-	LOC103426511	protein=probable NADH dehydrogenase	281.531	293.405	370.44	543.167	483.042	413.521	633.746	624.717	628.438
TCONS_00002980	-	-	LOC103426510	TSS1148	NC_041789.1:32376652-32380702	4050	XLOC_001062	-	-	LOC103426510	TSS1148	NC_041789.1:32376652-32380702	-	LOC103426510	protein=D-xylose-proton symporter-like 2	772.127	694.304	659.242	1444.95	1971.76	1766.64	2792.94	2430.2	2497.8
TCONS_00002983	-	-	LOC103426509	TSS1149	NC_041789.1:32381154-32382229	1075	XLOC_001063	-	-	LOC103426509	TSS1149	NC_041789.1:32381154-32382229	-	LOC103426509	protein=uncharacterized protein LOC103426509	239.051	240.539	199.265	342.915	227.003	230.006	441.075	373.876	416.595
TCONS_00002986	=	XM_029105159.1	LOC103426508	TSS1150	NC_041789.1:32383244-32387364	1184	XLOC_001064	-	-	LOC103426508	TSS1150,TSS1151,TSS1152	NC_041789.1:32383244-32387364	-	LOC103426508	protein=transcription factor-like protein DPB isoform X1	340.669	284.594	347.616	318.047	322.028	382.935	270.696	309.02	319.094
TCONS_00002997	-	-	LOC103426507	TSS1153	NC_041789.1:32387978-32393385	5407	XLOC_001065	-	-	LOC103426507	TSS1153	NC_041789.1:32387978-32393385	-	LOC103426507	protein=pentatricopeptide repeat-containing protein At5g27270	258.209	222.917	269.49	319.356	320.708	320.54	185.506	204.106	183.479
TCONS_00003000	-	-	LOC103426515	TSS1154	NC_041789.1:32445384-32447074	1690	XLOC_001066	-	-	LOC103426515	TSS1154	NC_041789.1:32445384-32447074	-	LOC103426515	protein=NADH dehydrogenase	484.766	400.899	430.131	903.097	744.36	676.56	645.689	665.729	542.459
TCONS_00003003	-	-	LOC103426537	TSS1155	NC_041789.1:32461905-32476480	14575	XLOC_001067	-	-	LOC103426537	TSS1155	NC_041789.1:32461905-32476480	-	LOC103426537	protein=transducin beta-like protein 3	120.775	151.549	116.75	60.2065	40.9134	73.4061	61.3046	62.9486	74.4552
TCONS_00003006	-	-	LOC103444954	TSS1156	NC_041789.1:32499737-32502428	2691	XLOC_001068	-	-	LOC103444954	TSS1156	NC_041789.1:32499737-32502428	-			119.109	110.137	107.972	98.1627	89.7456	139.472	373.401	288.037	366.958
TCONS_00003007	-	-	LOC103444940	TSS1157	NC_041789.1:32502867-32506301	3434	XLOC_001069	-	-	LOC103444940	TSS1157	NC_041789.1:32502867-32506301	-	LOC103444940	protein=histone acetyltransferase MCC1-like isoform X1	815.439	759.505	841.828	742.11	678.371	693.688	871.799	870.789	857.121
TCONS_00003013	-	-	LOC103445818	TSS1158	NC_041789.1:32513638-32516062	2424	XLOC_001070	-	-	LOC103445818	TSS1158	NC_041789.1:32513638-32516062	-	LOC103445818	protein=transcription factor MYB53-like	9.16224	21.1463	19.312	0	0	0	0.796164	0	0
TCONS_00003016	-	-	LOC103444983	TSS1159	NC_041789.1:32530910-32533017	2107	XLOC_001071	-	-	LOC103444983	TSS1159	NC_041789.1:32530910-32533017	-			1889.09	1513.72	2035.66	2526.05	1779.07	2330.65	566.072	922.292	416.595
TCONS_00003017	-	-	LOC103445006	TSS1160	NC_041789.1:32599278-32601783	2505	XLOC_001072	-	-	LOC103445006	TSS1160	NC_041789.1:32599278-32601783	-	LOC103445006	protein=alcohol dehydrogenase-like 1	27.4867	16.7408	14.9229	28.7944	2.63958	6.11718	3.18465	8.5839	1.77274
TCONS_00003020	-	-	LOC103445836	TSS1161	NC_041789.1:32639054-32647350	8296	XLOC_001073	-	-	LOC103445836	TSS1161	NC_041789.1:32639054-32647350	-			107.61	110.547	117.656	44.4773	46.5251	44.7292	7.71668	20.7994	19.3556
TCONS_00003021	-	-	LOC103445070	TSS1162	NC_041789.1:32650923-32654023	3100	XLOC_001074	-	-	LOC103445070	TSS1162	NC_041789.1:32650923-32654023	-	LOC103445070	protein=uncharacterized protein LOC103445070 isoform X2	120.775	123.353	110.605	116.486	168.933	107.662	145.698	110.637	140.047
TCONS_00003028	-	-	LOC103445099	TSS1163	NC_041789.1:32667407-32676853	9446	XLOC_001075	-	-	LOC103445099	TSS1163	NC_041789.1:32667407-32676853	-	LOC103445099	protein=dual specificity protein kinase YAK1 homolog isoform X3	3322.56	3373.72	2966.15	2848.03	2928.61	3193.17	2269.07	2634.3	2384.34
TCONS_00003037	-	-	LOC103445157	TSS1164	NC_041789.1:32695415-32698990	3575	XLOC_001076	-	-	LOC103445157	TSS1164	NC_041789.1:32695415-32698990	-	LOC103445157	protein=LOW QUALITY PROTEIN: RNA polymerase sigma factor sigA-like	88.2907	74.8932	76.3703	108.633	68.629	107.662	46.1775	54.3647	73.5689
TCONS_00003040	-	-	LOC103445143	TSS1165	NC_041789.1:32701960-32704948	2988	XLOC_001077	-	-	LOC103445143	TSS1165	NC_041789.1:32701960-32704948	-	LOC103445143	protein=maltose excess protein 1-like, chloroplastic isoform X2	157.424	188.555	172.053	89.0008	95.0247	127.237	52.5468	78.2088	70.9097
TCONS_00003044	-	-	LOC103446548	TSS1166	NC_041789.1:4518-5205	687	XLOC_001078	-	-	LOC103446548	TSS1166	NC_041789.1:4518-5205	-			0	0	0	2.61767	1.31979	3.67031	14.3309	3.81507	13.2956
TCONS_00003046	-	-	LOC103406057	TSS1167	NC_041789.1:6578-19044	12466	XLOC_001079	-	-	LOC103406057	TSS1167	NC_041789.1:6578-19044	-	LOC103406057	protein=uncharacterized protein LOC103406057	144.93	176.219	135.184	87.692	120.101	92.9811	183.118	211.736	210.956
TCONS_00003048	=	XM_008368988.3	LOC103399997	TSS1168	NC_041789.1:47817-48805	988	XLOC_001080	-	-	LOC103399997	TSS1168	NC_041789.1:47817-48805	-	LOC103399997	protein=uncharacterized protein LOC103399997	46.6441	66.9633	84.2706	121.722	120.101	92.9811	45.3813	51.5034	25.7048
TCONS_00003049	=	XM_008376166.1	LOC103437678	TSS1169	NC_041789.1:152012-153014	1002	XLOC_001081	-	-	LOC103437678	TSS1169	NC_041789.1:152012-153014	-	LOC103437678	protein=uncharacterized protein LOC103437678	0	0	0	0	0	0	0	0	0
TCONS_00003050	-	-	LOC114826670	TSS1170	NC_041789.1:430551-449584	19033	XLOC_001082	-	-	LOC114826670	TSS1170	NC_041789.1:430551-449584	-			9.16224	7.04877	7.90037	5.23534	2.63958	0	1.59233	2.8613	0.886372
TCONS_00003051	-	-	LOC103441786	TSS1171	NC_041789.1:725872-729805	3933	XLOC_001083	-	-	LOC103441786	TSS1171	NC_041789.1:725872-729805	-	LOC103441786	protein=probable serine/threonine-protein kinase At1g54610	0	0	0	0	0	0	0	0	0
TCONS_00003054	-	-	LOC103441766	TSS1172	NC_041789.1:732202-736463	4261	XLOC_001084	-	-	LOC103441766	TSS1172	NC_041789.1:732202-736463	-	LOC103441766	protein=uncharacterized protein LOC103441766 isoform X1	13.3269	14.0975	6.14473	18.3237	6.59894	9.78749	0	0	0
TCONS_00003063	-	-	LOC103455080	TSS1173	NC_041789.1:842095-843216	1121	XLOC_001085	-	-	LOC103455080	TSS1173	NC_041789.1:842095-843216	-			0	0	0	0	0	0	0	0.953766	0
TCONS_00003064	-	-	LOC103428900	TSS1174	NC_041789.1:1114089-1117835	3746	XLOC_001086	-	-	LOC103428900	TSS1174	NC_041789.1:1114089-1117835	-	LOC103428900	protein=probable WRKY transcription factor 13	0	0	0.877819	5.23534	0	0	0	0.953766	0
TCONS_00003067	=	XM_029099898.1	LOC103428899	TSS1175	NC_041789.1:1126011-1134962	3226	XLOC_001087	-	-	LOC103428899	TSS1175	NC_041789.1:1126011-1134962	-	LOC103428899	protein=zinc finger CCCH domain-containing protein 38-like	358.16	371.823	339.716	342.915	318.069	333.998	527.857	535.063	549.55
TCONS_00003074	-	-	LOC108172673	TSS1176	NC_041789.1:1145682-1150458	4776	XLOC_001088	-	-	LOC108172673	TSS1176	NC_041789.1:1145682-1150458	-			3.33172	0	0	1.30884	0	2.44687	0	0.953766	0.886372
TCONS_00003076	-	-	LOC114826524	TSS1177	NC_041789.1:1150722-1152048	1326	XLOC_001089	-	-	LOC114826524	TSS1177	NC_041789.1:1150722-1152048	-			0	0	0	0	0	0	0	0	0
TCONS_00003079	=	XM_008345532.3	LOC103406544	TSS1178	NC_041789.1:1158389-1159646	1257	XLOC_001090	-	-	LOC103406544	TSS1178	NC_041789.1:1158389-1159646	-	LOC103406544	protein=probable calcium-binding protein CML18	0.832931	6.16767	0	1.30884	1.31979	0	0	0	2.65912
TCONS_00003080	-	-	LOC114826672	TSS1179	NC_041789.1:1186273-1187308	1035	XLOC_001091	-	-	LOC114826672	TSS1179	NC_041789.1:1186273-1187308	-			0.832931	0	0	0	0	0	0	0	0
TCONS_00003081	-	-	LOC103406063	TSS1180	NC_041789.1:1250228-1256571	6343	XLOC_001092	-	-	LOC103406063	TSS1180	NC_041789.1:1250228-1256571	-	LOC103406063	protein=DNA replication licensing factor MCM7-like	2.49879	4.40548	7.02255	0	0	0	1.59233	8.5839	2.65912
TCONS_00003084	-	-	LOC114826678	TSS1181	NC_041789.1:1262565-1264271	1706	XLOC_001093	-	-	LOC114826678	TSS1181	NC_041789.1:1262565-1264271	-			0	0.881096	14.0451	1.30884	2.63958	4.89374	3.18465	1.90753	2.65912
TCONS_00003085	-	-	LOC103423413	TSS1182	NC_041789.1:1269035-1271393	2358	XLOC_001094	-	-	LOC103423413	TSS1182	NC_041789.1:1269035-1271393	-	LOC103423413	protein=peptidyl-tRNA hydrolase 2, mitochondrial-like	189.908	246.707	183.464	143.972	121.42	144.365	129.775	105.868	93.9554
TCONS_00003088	-	-	LOC103407790	TSS1183	NC_041789.1:1311876-1315404	3528	XLOC_001095	-	-	LOC103407790	TSS1183	NC_041789.1:1311876-1315404	-	LOC103407790	protein=uncharacterized protein LOC103407790	169.918	148.024	136.062	107.325	105.583	111.333	70.0624	82.0239	59.3869
TCONS_00003091	-	-	LOC103407840	TSS1184	NC_041789.1:1403085-1408694	5609	XLOC_001096	-	-	LOC103407840	TSS1184	NC_041789.1:1403085-1408694	-	LOC103407840	protein=probable Histone-lysine N-methyltransferase ATXR5	22.4891	14.0975	7.02255	20.9414	29.0353	20.7984	37.4197	23.8442	37.2276
TCONS_00003094	-	-	LOC103424760	TSS1185	NC_041789.1:1422876-1425782	2906	XLOC_001097	-	-	LOC103424760	TSS1185	NC_041789.1:1422876-1425782	-	LOC103424760	protein=uncharacterized protein LOC103424760	277.366	282.832	232.622	253.914	213.806	228.782	306.523	299.483	277.434
TCONS_00003097	-	-	LOC103424746	TSS1186	NC_041789.1:1427646-1441711	14065	XLOC_001098	-	-	LOC103424746	TSS1186	NC_041789.1:1427646-1441711	-	LOC103424746	protein=uncharacterized WD repeat-containing protein C3H5.08c-like	3.33172	6.16767	2.63346	0	1681.41	1.22344	0.796164	0.953766	0.886372
TCONS_00003100	=	XM_008350166.3	LOC103411539	TSS1187	NC_041789.1:1585092-1586705	1613	XLOC_001099	-	-	LOC103411539	TSS1187	NC_041789.1:1585092-1586705	-	LOC103411539	protein=U-box domain-containing protein 28-like	88.2907	115.424	129.039	609.918	327.307	407.404	1198.23	1582.3	967.032
TCONS_00003101	-	-	LOC114824042	TSS1188	NC_041789.1:1653996-1662210	8214	XLOC_001100	-	-	LOC114824042	TSS1188	NC_041789.1:1653996-1662210	-	LOC114824042	protein=LOW QUALITY PROTEIN: eEF1A lysine and N-terminal methyltransferase-like	165.753	220.274	158.007	141.354	102.943	127.237	137.736	122.082	140.933
TCONS_00003104	-	-	LOC114824051	TSS1189	NC_041789.1:1684659-1685826	1167	XLOC_001101	-	-	LOC114824051	TSS1189	NC_041789.1:1684659-1685826	-			0	0	0	0	0	0	0	0	0
TCONS_00003106	-	-	LOC103418293	TSS1190	NC_041789.1:1694855-1699757	4902	XLOC_001102	-	-	LOC103418293	TSS1190	NC_041789.1:1694855-1699757	-	LOC103418293	protein=LOW QUALITY PROTEIN: ribonucleoside-diphosphate reductase large subunit	224.058	284.594	199.265	168.84	223.044	221.442	222.13	187.892	195.888
TCONS_00003109	-	-	LOC103453508	TSS1191	NC_041789.1:2392084-2394836	2752	XLOC_001103	-	-	LOC103453508	TSS1191	NC_041789.1:2392084-2394836	-	LOC103453508	protein=actin-7	24773	23428.3	25022.2	19390.4	24387	23700.4	14273.6	16062.4	12546.6
TCONS_00003112	-	-	LOC114826717	TSS1192	NC_041789.1:2491924-2493041	1117	XLOC_001104	-	-	LOC114826717	TSS1192	NC_041789.1:2491924-2493041	-	LOC114826717	protein=serine/threonine-protein kinase AtPK1/AtPK6-like	895.401	1193.89	785.648	1442.34	1189.13	1098.65	394.101	284.222	335.049
TCONS_00003114	-	-	LOC103417546	TSS1193	NC_041789.1:2586024-2602385	16361	XLOC_001105	-	-	LOC103417546	TSS1193	NC_041789.1:2586024-2602385	-	LOC103417546	protein=chromatin assembly factor 1 subunit FAS2	233.221	235.253	248.423	113.869	135.938	143.142	188.691	162.14	222.479
TCONS_00003117	=	XM_008373437.3	LOC103435010	TSS1194	NC_041789.1:2608974-2610369	1395	XLOC_001106	-	-	LOC103435010	TSS1194	NC_041789.1:2608974-2610369	-	LOC103435010	protein=transcription factor HEC3-like	1.66586	0	0	0	3.95936	2.44687	0	0	0
TCONS_00003118	=	XM_029107496.1	LOC114826718	TSS1195	NC_041789.1:2773885-2774872	987	XLOC_001107	-	-	LOC114826718	TSS1195	NC_041789.1:2773885-2774872	-	LOC114826718	protein=uncharacterized protein LOC114826718	0	0	0.877819	0	0	0	0	0	0
TCONS_00003119	-	-	LOC103441428	TSS1196	NC_041789.1:2840693-2848097	5624	XLOC_001108	-	-	LOC103441428	TSS1196	NC_041789.1:2840693-2848097	-	LOC103441428	protein=LOW QUALITY PROTEIN: uncharacterized protein LOC103441428	229.056	196.642	237.632	372.804	405.005	441.672	296.969	266.526	282.753
TCONS_00003121	-	-	LOC114826528	TSS1197	NC_041789.1:3109136-3109929	793	XLOC_001109	-	-	LOC114826528	TSS1197	NC_041789.1:3109136-3109929	-			0	0.881096	0	0	0	1.22344	0	1.90753	0
TCONS_00003123	-	-	LOC108169905	TSS1198	NC_041789.1:3172683-3174552	1869	XLOC_001110	-	-	LOC108169905	TSS1198	NC_041789.1:3172683-3174552	-			1.66586	2.64329	3.51128	1.30884	2.63958	3.67031	1.59233	4.76883	4.43186
TCONS_00003126	-	-	LOC114824406	TSS1199	NC_041789.1:3447936-3450585	2649	XLOC_001111	-	-	LOC114824406	TSS1199	NC_041789.1:3447936-3450585	-	LOC114824406	protein=uncharacterized protein LOC114824406	59.1381	49.3414	48.28	24.8679	10.5583	23.2453	55.7315	67.7174	29.2503
TCONS_00003129	-	-	LOC114824411	TSS1200	NC_041789.1:3467645-3478004	10359	XLOC_001112	-	-	LOC114824411	TSS1200	NC_041789.1:3467645-3478004	-	LOC114824411	protein=ras-related protein RABC1-like	209.066	209.701	233.5	143.972	141.217	155.376	190.283	194.568	186.138
TCONS_00003132	-	-	LOC114826731	TSS1201	NC_041789.1:3511208-3512537	1329	XLOC_001113	-	-	LOC114826731	TSS1201	NC_041789.1:3511208-3512537	-	LOC114826731	protein=uncharacterized protein LOC114826731	0	0	0	0	0	0	0	0	0
TCONS_00003135	-	-	LOC103401787	TSS1202	NC_041789.1:3689792-3693697	3905	XLOC_001114	-	-	LOC103401787	TSS1202	NC_041789.1:3689792-3693697	-	LOC103401787	protein=2-oxoisovalerate dehydrogenase subunit alpha 2, mitochondrial-like	259.874	186.792	222.088	302.341	357.662	380.489	264.326	323.327	276.548
TCONS_00003138	=	XM_008340503.3	LOC103401786	TSS1203	NC_041789.1:3753343-3763939	1611	XLOC_001115	-	-	LOC103401786	TSS1203	NC_041789.1:3753343-3763939	-	LOC103401786	protein=histone deacetylase 14 isoform X3	187.409	177.981	173.808	234.282	195.329	209.208	155.252	158.325	195.888
TCONS_00003144	j	XM_029101857.1	LOC103419224	TSS1204	NC_041789.1:3842076-3854442	2598	XLOC_001116	-	-	LOC103419224	TSS1204	NC_041789.1:3842076-3854442	-	LOC103419224	protein=probable LRR receptor-like serine/threonine-protein kinase At1g56140	8.27204	6.66463	8.5899	7.41637	9.52076	4.66607e-139	2.39568	11.4146	9.85481
TCONS_00003147	=	XM_029102464.1	LOC103401785	TSS1205	NC_041789.1:3891534-3900686	1694	XLOC_001117	-	-	LOC103401785	TSS1205,TSS1206	NC_041789.1:3891534-3900686	-	LOC103401785	protein=protein trichome birefringence-like 14 isoform X2	62.4698	66.0822	75.4924	104.707	91.0654	102.769	42.9928	33.3818	41.6595
TCONS_00003150	-	-	LOC103422894	TSS1207	NC_041789.1:4472704-4475158	2454	XLOC_001118	-	-	LOC103422894	TSS1207	NC_041789.1:4472704-4475158	-	LOC103422894	protein=RNA polymerase II transcriptional coactivator KIWI-like	34.9831	21.1463	39.5019	41.8827	27.7155	44.0437	109.074	85.839	72.6825
TCONS_00003153	-	-	LOC114826738	TSS1208	NC_041789.1:4482523-4482916	393	XLOC_001119	-	-	LOC114826738	TSS1208	NC_041789.1:4482523-4482916	-	LOC114826738	protein=uncharacterized protein LOC114826738	0	0	0	0	0	0	0	0	0
TCONS_00003155	=	XR_003773488.1	LOC114824899	TSS1209	NC_041789.1:5372921-5377797	548	XLOC_001120	-	-	LOC114824899	TSS1209,TSS1210,TSS1211	NC_041789.1:5372921-5377797	-			30.8184	49.3414	49.1579	0	1.31979	1.22344	7.96164	11.4452	3.54549
TCONS_00003161	-	-	LOC103429314	TSS1212	NC_041789.1:5385648-5390485	4837	XLOC_001121	-	-	LOC103429314	TSS1212	NC_041789.1:5385648-5390485	-			0	0.881096	1.75564	0	0	0	7.16547	6.67636	8.86372
TCONS_00003164	-	-	LOC114824962	TSS1213	NC_041789.1:5741001-5742001	1000	XLOC_001122	-	-	LOC114824962	TSS1213	NC_041789.1:5741001-5742001	-			0	0	0	0	0	0	0	0	0
TCONS_00003166	-	-	LOC114824968	TSS1214	NC_041789.1:6258914-6261227	2313	XLOC_001123	-	-	LOC114824968	TSS1214	NC_041789.1:6258914-6261227	-			7.49638	3.52438	5.26691	5.23534	25.076	18.3515	16.7194	12.399	7.09097
TCONS_00003168	-	-	LOC103427770	TSS1215	NC_041789.1:7218415-7226160	7745	XLOC_001124	-	-	LOC103427770	TSS1215	NC_041789.1:7218415-7226160	-	LOC103427770	protein=protein BREAST CANCER SUSCEPTIBILITY 2 homolog B-like	4.99759	4.40548	2.63346	2.61767	0	3.67031	3.18465	1.90753	7.97735
TCONS_00003171	-	-	LOC114826757	TSS1216	NC_041789.1:7284331-7284978	647	XLOC_001125	-	-	LOC114826757	TSS1216	NC_041789.1:7284331-7284978	-			194.073	179.744	171.175	153.134	186.09	199.42	269.103	274.685	238.434
TCONS_00003172	-	-	LOC103418222	TSS1217	NC_041789.1:7353977-7355578	1601	XLOC_001126	-	-	LOC103418222	TSS1217	NC_041789.1:7353977-7355578	-			0	0	0	0	0	0	0	0	0
TCONS_00003173	-	-	LOC114825004	TSS1218	NC_041789.1:7395065-7396054	989	XLOC_001127	-	-	LOC114825004	TSS1218	NC_041789.1:7395065-7396054	-			0	2.64329	0.877819	0	0	0	0	0.953766	0.886372
TCONS_00003175	-	-	LOC103454705	TSS1219	NC_041789.1:7425735-7438220	12485	XLOC_001128	-	-	LOC103454705	TSS1219	NC_041789.1:7425735-7438220	-	LOC103454705	protein=LOW QUALITY PROTEIN: E3 ubiquitin-protein ligase RKP-like	452.281	433.499	432.765	513.064	502.839	472.246	806.514	701.972	870.417
TCONS_00003178	=	XM_029103171.1	LOC114825013	TSS1220	NC_041789.1:7453933-7459393	2128	XLOC_001129	-	-	LOC114825013	TSS1220	NC_041789.1:7453933-7459393	-	LOC114825013	protein=protein CPR-5 isoform X2	361.492	338.341	323.037	404.43	552.991	446.554	175.156	223.181	223.366
TCONS_00003182	-	-	LOC114826779	TSS1221	NC_041789.1:7476768-7477746	978	XLOC_001130	-	-	LOC114826779	TSS1221	NC_041789.1:7476768-7477746	-	LOC114826779	protein=senescence-associated carboxylesterase 101-like	0.832931	0.881096	0.877819	2.61767	2.63958	1.22344	0.796164	1.90753	0.886372
TCONS_00003184	-	-	LOC108172417	TSS1222	NC_041789.1:7751266-7755245	3979	XLOC_001131	-	-	LOC108172417	TSS1222	NC_041789.1:7751266-7755245	-	LOC108172417	protein=uncharacterized protein LOC108172417	6.66345	0	8.77819	9.16185	5.27915	1.22344	14.3309	14.3065	13.2956
TCONS_00003186	=	unassigned_transcript_1	TRNAL-AAG	TSS1223	NC_041789.1:7807271-7816914	9643	XLOC_001132	-	-	TRNAL-AAG	TSS1223	NC_041789.1:7807271-7816914	-			0.832931	0	0.877819	0	0	0	0	0	0
TCONS_00003189	-	-	LOC103454765	TSS1225	NC_041789.1:7819472-7823547	4075	XLOC_001133	-	-	LOC103454765	TSS1225	NC_041789.1:7819472-7823547	-	LOC103454765	protein=shikimate kinase, chloroplastic-like	264.039	220.274	273.88	473.799	529.235	439.213	414.801	465.438	354.549
TCONS_00003192	j	XM_008394379.3	LOC103454775	TSS1226	NC_041789.1:7843817-7852898	7244	XLOC_001134	-	-	LOC103454775	TSS1226,TSS1227,TSS1228	NC_041789.1:7843817-7852898	-	LOC103454775	protein=2-isopropylmalate synthase 2, chloroplastic-like isoform X1	1040.33	1129.57	977.89	971.156	930.45	988.536	574.034	484.513	598.301
TCONS_00003198	-	-	LOC114825333	TSS1229	NC_041789.1:7999922-8001144	1222	XLOC_001135	-	-	LOC114825333	TSS1229	NC_041789.1:7999922-8001144	-			3.33172	0.881096	0.877819	6.54418	2.63958	6.11718	6.36931	5.7226	2.65912
TCONS_00003200	j	XR_003775370.1	LOC114826532	TSS1230	NC_041789.1:8003578-8007326	3668	XLOC_001136	-	-	LOC114826532,LOC114826533	TSS1230,TSS1231	NC_041789.1:8003578-8007326	-			3.33172	3.52438	3.51128	0	1.31979	2.44687	0	1.90753	5.31823
TCONS_00003203	-	-	LOC103420693	TSS1232	NC_041789.1:8057118-8057478	360	XLOC_001137	-	-	LOC103420693	TSS1232	NC_041789.1:8057118-8057478	-			0	0	0	0	0	0	0	0	0
TCONS_00003204	-	-	LOC103455390	TSS1233	NC_041789.1:8102395-8103574	1179	XLOC_001138	-	-	LOC103455390	TSS1233	NC_041789.1:8102395-8103574	-	LOC103455390	protein=glucan endo-1,3-beta-glucosidase 8-like	0	0	0	0	0	0	0	0	0
TCONS_00003207	-	-	LOC103454810	TSS1234	NC_041789.1:8111891-8113729	1838	XLOC_001139	-	-	LOC103454810	TSS1234	NC_041789.1:8111891-8113729	-	LOC103454810	protein=glucan endo-1,3-beta-glucosidase 8-like	0	0	0	0	0	0	0	0	0
TCONS_00003209	=	XM_017333114.2	LOC103439342	TSS1235	NC_041789.1:8225508-8229438	1815	XLOC_001140	-	-	LOC103439342	TSS1235,TSS1236	NC_041789.1:8225508-8229438	-	LOC103439342	protein=transcription factor TGA4-like isoform X3	316.514	371.823	352.005	251.296	174.212	149.259	196.652	184.077	232.229
TCONS_00003215	=	XM_029105567.1	LOC114826014	TSS1237	NC_041789.1:8420663-8421410	747	XLOC_001141	-	-	LOC114826014	TSS1237	NC_041789.1:8420663-8421410	-	LOC114826014	protein=uncharacterized protein LOC114826014	0	0	0	0	0	0	0	0	0
TCONS_00003216	-	-	LOC103437611	TSS1238	NC_041789.1:8655813-8663727	5332	XLOC_001142	-	-	LOC103437611	TSS1238	NC_041789.1:8655813-8663727	-	LOC103437611	protein=regulation of nuclear pre-mRNA domain-containing protein 1A isoform X1	199.903	198.247	162.397	147.898	151.776	155.376	153.66	142.111	171.07
TCONS_00003220	-	-	LOC114826018	TSS1239	NC_041789.1:8697838-8703959	6121	XLOC_001143	-	-	LOC114826018	TSS1239	NC_041789.1:8697838-8703959	-			0	0	0	0	0	0	0.796164	0	0.886372
TCONS_00003221	-	-	LOC103437612	TSS1240	NC_041789.1:8704101-8707860	3759	XLOC_001144	-	-	LOC103437612	TSS1240	NC_041789.1:8704101-8707860	-	LOC103437612	protein=titin	872.912	849.377	977.89	975.083	948.927	884.544	751.578	777.32	831.417
TCONS_00003223	-	-	LOC103437665	TSS1241	NC_041789.1:8740113-8786266	46153	XLOC_001145	-	-	LOC103437665	TSS1241	NC_041789.1:8740113-8786266	-	LOC103437665	protein=ribosome biogenesis protein TSR3 homolog	93.2883	131.283	133.428	85.0743	112.182	91.7577	174.36	167.863	219.82
TCONS_00003226	-	-	LOC114826536	TSS1242	NC_041789.1:8788574-8789860	1286	XLOC_001146	-	-	LOC114826536	TSS1242	NC_041789.1:8788574-8789860	-			0	0	0	0	0	0	0	0	0
TCONS_00003228	-	-	LOC103416898	TSS1243	NC_041789.1:8790082-8790880	798	XLOC_001147	-	-	LOC103416898	TSS1243	NC_041789.1:8790082-8790880	-			35.816	32.6006	18.4342	183.237	215.125	198.197	9.55396	4.76883	7.97735
TCONS_00003230	=	XM_029104465.1	LOC103437616	TSS1244	NC_041789.1:8794975-8797337	630	XLOC_001148	-	-	LOC103437616	TSS1244,TSS1245	NC_041789.1:8794975-8797337	-	LOC103437616	protein=DNA-directed RNA polymerases II and V subunit 8A-like	86.6248	80.1798	55.3026	96.8539	93.7049	94.2046	54.9353	41.012	39.0004
TCONS_00003235	-	-	LOC114826021	TSS1246	NC_041789.1:8885504-8887658	2154	XLOC_001149	-	-	LOC114826021	TSS1246	NC_041789.1:8885504-8887658	-	LOC114826021	protein=zinc finger BED domain-containing protein RICESLEEPER 1-like	1.66586	0	0	0	0	0	0	0	0
TCONS_00003238	-	-	LOC114826026	TSS1247	NC_041789.1:8888828-8890087	1259	XLOC_001150	-	-	LOC114826026	TSS1247	NC_041789.1:8888828-8890087	-	LOC114826026	protein=uncharacterized protein LOC114826026	14.9928	26.4329	16.6786	13.0884	25.076	18.3515	10.3501	10.4914	7.09097
TCONS_00003241	-	-	LOC103420556	TSS1248	NC_041789.1:8948008-8954911	6903	XLOC_001151	-	-	LOC103420556	TSS1248	NC_041789.1:8948008-8954911	-	LOC103420556	protein=low affinity sulfate transporter 3	0	0	0	0	0	0	0.796164	0	0
TCONS_00003244	-	-	LOC114826538	TSS1249	NC_041789.1:8989305-8990268	963	XLOC_001152	-	-	LOC114826538	TSS1249	NC_041789.1:8989305-8990268	-			0	0.881096	0	2.61767	1.31979	0	0	0.953766	0.886372
TCONS_00003246	-	-	LOC114826541	TSS1250	NC_041789.1:8996897-8997935	1038	XLOC_001153	-	-	LOC114826541	TSS1250	NC_041789.1:8996897-8997935	-	LOC114826541	protein=LOW QUALITY PROTEIN: 13S globulin basic chain-like	0	0	0	0	0	0	0	0	0
TCONS_00003248	-	-	LOC114825771	TSS1251	NC_041789.1:9008555-9008907	352	XLOC_001154	-	-	LOC114825771	TSS1251	NC_041789.1:9008555-9008907	-			0.832931	1.76219	3.51128	0	0	3.67031	2.38849	0.953766	0.886372
TCONS_00003250	=	XM_008366282.3	LOC103428187	TSS1252	NC_041789.1:9036862-9040409	1840	XLOC_001155	-	-	LOC103428187	TSS1252	NC_041789.1:9036862-9040409	-	LOC103428187	protein=probable mediator of RNA polymerase II transcription subunit 26c	940.379	1017.67	923.466	981.627	974.003	1165.93	1023.87	895.587	1013.12
TCONS_00003254	-	-	LOC103417976	TSS1253	NC_041789.1:9085659-9088929	3270	XLOC_001156	-	-	LOC103417976	TSS1253	NC_041789.1:9085659-9088929	-	LOC103417976	protein=uncharacterized protein LOC103417976	0.832931	0	0	0	0	0	0	0	0
TCONS_00003257	-	-	LOC103430537	TSS1254	NC_041789.1:9303719-9305148	1429	XLOC_001157	-	-	LOC103430537	TSS1254	NC_041789.1:9303719-9305148	-	LOC103430537	protein=FCS-Like Zinc finger 5	53.3076	56.3902	68.4699	10.4707	11.8781	9.78749	15.9233	1.90753	7.09097
TCONS_00003259	-	-	LOC103406824	TSS1255	NC_041789.1:9401028-9403753	2725	XLOC_001158	-	-	LOC103406824	TSS1255	NC_041789.1:9401028-9403753	-	LOC103406824	protein=probable glucan 1,3-beta-glucosidase A	67.4674	58.1523	52.6691	160.987	376.14	255.698	65.2854	89.654	34.5685
TCONS_00003262	=	XR_003774635.1	LOC103411761	TSS1256	NC_041789.1:9482889-9492546	2446	XLOC_001159	-	-	LOC103411761	TSS1256	NC_041789.1:9482889-9492546	-			94.9541	111.018	118.506	68.0595	54.1113	50.1609	49.3621	25.7517	66.4779
TCONS_00003276	=	XM_008363268.3	LOC103425190	TSS1257	NC_041789.1:9529514-9530942	1428	XLOC_001160	-	-	LOC103425190	TSS1257	NC_041789.1:9529514-9530942	-	LOC103425190	protein=putative ETHYLENE INSENSITIVE 3-like 4 protein	0	0	0	0	0	0	0.796164	0	0
TCONS_00003277	-	-	LOC114825977	TSS1258	NC_041789.1:9557378-9558279	901	XLOC_001161	-	-	LOC114825977	TSS1258	NC_041789.1:9557378-9558279	-			0	0.881096	0.877819	0	318.069	0	0	0	0.886372
TCONS_00003278	-	-	LOC103433701	TSS1259	NC_041789.1:9580447-9585431	4984	XLOC_001162	-	-	LOC103433701	TSS1259	NC_041789.1:9580447-9585431	-	LOC103433701	protein=acyl-coenzyme A oxidase 2, peroxisomal-like	1050.33	758.624	879.575	959.377	1232.68	1172.05	585.18	695.296	634.642
TCONS_00003281	=	XM_008345442.2	LOC103406463	TSS1260	NC_041789.1:9882235-9882796	561	XLOC_001163	-	-	LOC103406463	TSS1260	NC_041789.1:9882235-9882796	-	LOC103406463	protein=NDR1/HIN1-like protein 13	0	0	0	0	0	0	0	0	0
TCONS_00003282	-	-	LOC103432344	TSS1261	NC_041789.1:9997796-10000903	3107	XLOC_001164	-	-	LOC103432344	TSS1261	NC_041789.1:9997796-10000903	-	LOC103432344	protein=inactive TPR repeat-containing thioredoxin TTL3-like	0	0	0	0	0	0	0	0	0
TCONS_00003285	-	-	LOC103406066	TSS1262	NC_041789.1:10001335-10006840	5505	XLOC_001165	-	-	LOC103406066	TSS1262	NC_041789.1:10001335-10006840	-	LOC103406066	protein=protein SCO1 homolog 2, mitochondrial	129.104	116.305	111.483	132.192	134.618	132.131	154.456	156.418	162.206
TCONS_00003288	=	XM_029105882.1	LOC103432702	TSS1263	NC_041789.1:10101150-10105168	1932	XLOC_001166	-	-	LOC103432702	TSS1263	NC_041789.1:10101150-10105168	-	LOC103432702	protein=uncharacterized protein LOC103432702 isoform X1	0	0	0	0	0	0	0	0	0.886372
TCONS_00003291	=	XM_029106137.1	LOC103401656	TSS1264	NC_041789.1:10248514-10250494	1980	XLOC_001167	-	-	LOC103401656	TSS1264	NC_041789.1:10248514-10250494	-	LOC103401656	protein=probable xyloglucan galactosyltransferase GT17	70.7991	149.786	167.663	48.4269	40.9134	23.2453	15.1271	20.0291	19.5002
TCONS_00003292	=	XM_008347040.2	LOC103408175	TSS1265	NC_041789.1:10291258-10291654	396	XLOC_001168	-	-	LOC103408175	TSS1265	NC_041789.1:10291258-10291654	-	LOC103408175	protein=probable BOI-related E3 ubiquitin-protein ligase 2	0	0	0	0	0	0	0	0	0
TCONS_00003293	-	-	LOC103419174	TSS1266	NC_041789.1:10303347-10310210	6863	XLOC_001169	-	-	LOC103419174	TSS1266	NC_041789.1:10303347-10310210	-	LOC103419174	protein=probable xyloglucan galactosyltransferase GT17	0	0	3.51128	0	1.31979	0	0	1.90753	0.886372
TCONS_00003296	-	-	LOC103432699	TSS1267	NC_041789.1:10315037-10319435	4398	XLOC_001170	-	-	LOC103432699	TSS1267	NC_041789.1:10315037-10319435	-			28.9	44.1247	27.162	33.3205	12.8879	14.8183	27.5683	34.0951	44.3186
TCONS_00003297	-	-	LOC114826190	TSS1268	NC_041789.1:10338018-10341145	3127	XLOC_001171	-	-	LOC114826190	TSS1268	NC_041789.1:10338018-10341145	-	LOC114826190	protein=annexin D2-like	2803.65	2767.52	2428.05	9419.69	15465.3	10840.9	8339.02	6384.51	4711.95
TCONS_00003300	=	XR_003775149.1	LOC103410321	TSS1269	NC_041789.1:10402020-10406799	1597	XLOC_001172	-	-	LOC103410321	TSS1269	NC_041789.1:10402020-10406799	-	LOC103410321	protein=uncharacterized protein LOC103410321	331.506	309.265	402.041	219.884	230.963	265.486	140.125	149.741	173.729
TCONS_00003309	-	-	LOC103432594	TSS1270	NC_041789.1:10426271-10432759	6488	XLOC_001173	-	-	LOC103432594	TSS1270	NC_041789.1:10426271-10432759	-	LOC103432594	protein=asparagine synthetase	988.689	898.718	1101.66	1188.42	1355.42	1343.33	1036.61	1139.75	949.304
TCONS_00003313	=	XM_029106559.1	LOC114826410	TSS1271	NC_041789.1:10492978-10496354	2323	XLOC_001174	-	-	LOC114826410	TSS1271	NC_041789.1:10492978-10496354	-	LOC114826410	protein=BTB/POZ domain-containing protein DOT3-like isoform X2	38.3148	28.1951	42.1353	31.4121	14.5177	34.2562	19.9041	17.1678	24.8184
TCONS_00003317	=	XR_003775863.1	LOC114826855	TSS1272	NC_041789.1:10502701-10507760	108	XLOC_001175	-	-	LOC114826855	TSS1272	NC_041789.1:10502701-10507760	-			0	0	0	0	0	0	0	0	0
TCONS_00003318	=	XR_003775273.1	LOC103432955	TSS1273	NC_041789.1:10581666-10589636	1289	XLOC_001176	-	-	LOC103432955	TSS1273,TSS1274	NC_041789.1:10581666-10589636	-			21.6562	15.8597	16.6786	19.6325	17.1572	12.2344	2.38849	9.53766	5.31823
TCONS_00003326	-	-	LOC103409283	TSS1275	NC_041789.1:10609273-10614827	5554	XLOC_001177	-	-	LOC103409283	TSS1275	NC_041789.1:10609273-10614827	-	LOC103409283	protein=LOW QUALITY PROTEIN: uncharacterized protein LOC103409283	51.6417	41.4115	62.3252	13.0884	34.3145	18.3515	58.1199	71.5325	78.8871
TCONS_00003329	-	-	LOC103433135	TSS1276	NC_041789.1:10653182-10660190	7008	XLOC_001178	-	-	LOC103433135	TSS1276	NC_041789.1:10653182-10660190	-	LOC103433135	protein=ubiquitin carboxyl-terminal hydrolase 4	433.124	416.759	366.928	430.607	510.758	475.917	548.557	564.63	528.278
TCONS_00003331	-	-	LOC114826042	TSS1277	NC_041789.1:10896022-10901984	5962	XLOC_001179	-	-	LOC114826042	TSS1277	NC_041789.1:10896022-10901984	-	LOC114826042	protein=uncharacterized protein LOC114826042	0	0	0	0	0	0	0	0	0
TCONS_00003334	=	XM_008375060.2	LOC103436613	TSS1278	NC_041789.1:10929068-10929467	399	XLOC_001180	-	-	LOC103436613	TSS1278	NC_041789.1:10929068-10929467	-	LOC103436613	protein=uncharacterized protein LOC103436613	0	0	0	0	0	0	0	0	0
TCONS_00003335	=	XM_008375044.3	LOC103436599	TSS1279	NC_041789.1:10973213-10980264	2374	XLOC_001181	-	-	LOC103436599	TSS1279,TSS1280	NC_041789.1:10973213-10980264	-	LOC103436599	protein=probable LRR receptor-like serine/threonine-protein kinase At5g10290	2891.94	3210.71	2768.64	811.478	816.949	822.149	1066.86	1286.63	963.486
TCONS_00003341	-	-	LOC103436596	TSS1281	NC_041789.1:11030524-11032666	2142	XLOC_001182	-	-	LOC103436596	TSS1281	NC_041789.1:11030524-11032666	-	LOC103436596	protein=wall-associated receptor kinase-like 20	0.832931	0	5.26691	0	0	0	0	0	0
TCONS_00003343	-	-	LOC103446099	TSS1282	NC_041789.1:11199673-11205178	5505	XLOC_001183	-	-	LOC103446099	TSS1282	NC_041789.1:11199673-11205178	-	LOC103446099	protein=LOW QUALITY PROTEIN: protein DETOXIFICATION 27-like	49.9759	28.1951	37.7462	367.783	461.926	294.848	78.8202	62.9486	144.479
TCONS_00003346	-	-	LOC103446003	TSS1283	NC_041789.1:11212178-11217326	5148	XLOC_001184	-	-	LOC103446003	TSS1283	NC_041789.1:11212178-11217326	-	LOC103446003	protein=classical arabinogalactan protein 4-like	39.1478	32.6006	31.6015	13.0884	29.0353	67.289	635.339	766.828	322.639
TCONS_00003349	-	-	LOC114826901	TSS1284	NC_041789.1:11357106-11359633	2527	XLOC_001185	-	-	LOC114826901	TSS1284	NC_041789.1:11357106-11359633	-	LOC114826901	protein=linamarin synthase 2-like	105.782	66.0822	101.827	36.6474	26.3958	51.3843	2.38849	1.90753	3.54549
TCONS_00003351	-	-	LOC103434637	TSS1285	NC_041789.1:11419520-11423427	3907	XLOC_001186	-	-	LOC103434637	TSS1285	NC_041789.1:11419520-11423427	-			0	0	0	0	0	0	0.796164	0	0.886372
TCONS_00003352	-	-	LOC108169969	TSS1286	NC_041789.1:11433985-11435742	1757	XLOC_001187	-	-	LOC108169969	TSS1286	NC_041789.1:11433985-11435742	-			0.832931	4.40548	1.75564	1.30884	0	0	0	0	0.886372
TCONS_00003355	-	-	LOC114826054	TSS1287	NC_041789.1:11448795-11449496	701	XLOC_001188	-	-	LOC114826054	TSS1287	NC_041789.1:11448795-11449496	-			0	0	0	0	0	0	0	0	0
TCONS_00003356	-	-	LOC103434532	TSS1288	NC_041789.1:11451688-11452884	1196	XLOC_001189	-	-	LOC103434532	TSS1288	NC_041789.1:11451688-11452884	-	LOC103434532	protein=EPIDERMAL PATTERNING FACTOR-like protein 1	0.832931	0	0	0	0	0	0.796164	0	0
TCONS_00003358	=	XM_029107980.1	LOC103406075	TSS1289	NC_041789.1:11463429-11483449	3748	XLOC_001190	-	-	LOC103406075	TSS1289,TSS1290	NC_041789.1:11463429-11483449	-	LOC103406075	protein=uncharacterized protein LOC103406075	156.591	151.549	160.641	150.516	110.862	127.237	100.317	104.914	117.001
TCONS_00003362	=	XM_029108181.1	LOC103417525	TSS1291	NC_041789.1:11529688-11541269	975	XLOC_001191	-	-	LOC103417525	TSS1291,TSS1292	NC_041789.1:11529688-11541269	-	LOC103417525	protein=polyadenylate-binding protein 2 isoform X2	337.337	348.033	411.697	462.019	529.235	567.674	340.758	314.743	404.185
TCONS_00003368	-	-	LOC114826987	TSS1293	NC_041789.1:11588065-11600131	12066	XLOC_001192	-	-	LOC114826987	TSS1293	NC_041789.1:11588065-11600131	-	LOC114826987	protein=tRNA (cytosine(34)-C(5))-methyltransferase-like	1310.89	1335.74	1343.77	2243.29	1615.42	1941.59	1591.65	1557.5	1603.45
TCONS_00003371	-	-	LOC103422052	TSS1294	NC_041789.1:11711585-11714428	2843	XLOC_001193	-	-	LOC103422052	TSS1294	NC_041789.1:11711585-11714428	-	LOC103422052	protein=serine/threonine-protein kinase SAPK2-like	364.824	446.716	383.607	277.473	208.526	266.709	694.255	750.614	688.711
TCONS_00003374	-	-	LOC103443542	TSS1295	NC_041789.1:11715484-11717846	2362	XLOC_001194	-	-	LOC103443542	TSS1295	NC_041789.1:11715484-11717846	-	LOC103443542	protein=uncharacterized protein LOC103443542	0	4.40548	0	0	0	0	0.796164	5.7226	5.31823
TCONS_00003377	-	-	LOC103421875	TSS1296	NC_041789.1:11810361-11815631	5270	XLOC_001195	-	-	LOC103421875	TSS1296	NC_041789.1:11810361-11815631	-	LOC103421875	protein=lanC-like protein GCL1	85.7919	134.808	68.4699	311.503	155.735	173.728	975.3	707.695	796.848
TCONS_00003380	-	-	LOC103406086	TSS1297	NC_041789.1:11849268-11850831	1563	XLOC_001196	-	-	LOC103406086	TSS1297	NC_041789.1:11849268-11850831	-	LOC103406086	protein=histone H3.3	4477	4656.59	6174.58	4245.86	4157.33	4049.57	5099.43	5477.48	5675.44
TCONS_00003383	=	XM_008378274.3	LOC103439661	TSS1298	NC_041789.1:11871684-11877823	2500	XLOC_001197	-	-	LOC103439661	TSS1298	NC_041789.1:11871684-11877823	-	LOC103439661	protein=protein SCAI-like	246.548	213.225	278.269	450.24	419.693	502.832	386.936	430.149	508.777
TCONS_00003387	-	-	LOC114826546	TSS1299	NC_041789.1:11937144-11937489	345	XLOC_001198	-	-	LOC114826546	TSS1299	NC_041789.1:11937144-11937489	-			529.744	351.557	452.955	1641.28	1552.07	1247.9	1124.18	732.493	863.326
TCONS_00003388	-	-	LOC114826059	TSS1300	NC_041789.1:12001856-12002692	836	XLOC_001199	-	-	LOC114826059	TSS1300	NC_041789.1:12001856-12002692	-	LOC114826059	protein=cilia- and flagella-associated protein 251-like	0	0	0	0	0	0	1.59233	0	0
TCONS_00003390	-	-	LOC114827313	TSS1301	NC_041789.1:12018245-12022103	3858	XLOC_001200	-	-	LOC114827313	TSS1301	NC_041789.1:12018245-12022103	-			3.33172	0.881096	2.63346	0	0	2.44687	0.796164	0	0
TCONS_00003392	-	-	LOC103437499	TSS1302	NC_041789.1:12049626-12052411	2785	XLOC_001201	-	-	LOC103437499	TSS1302	NC_041789.1:12049626-12052411	-			4282.93	4582.58	5363.47	3968.39	3046.07	2913	5043.7	6330.15	4944.18
TCONS_00003395	-	-	LOC103437573	TSS1303	NC_041789.1:12146816-12149493	2677	XLOC_001202	-	-	LOC103437573	TSS1303	NC_041789.1:12146816-12149493	-			0	0	0	0	0	0	0	0	0
TCONS_00003396	=	XM_008376057.2	LOC103437572	TSS1304	NC_041789.1:12207170-12208387	1217	XLOC_001203	-	-	LOC103437572	TSS1304	NC_041789.1:12207170-12208387	-	LOC103437572	protein=uncharacterized protein LOC103437572	1.66586	0.881096	0.877819	0	0	0	16.7194	20.9829	7.09097
TCONS_00003397	=	XR_531484.3	LOC103450039	TSS1305	NC_041789.1:12277293-12282247	2580	XLOC_001204	-	-	LOC103450039	TSS1305	NC_041789.1:12277293-12282247	-			129.104	142.738	109.727	71.986	98.9841	75.853	79.6164	71.5325	102.819
TCONS_00003401	-	-	LOC114827435	TSS1306	NC_041789.1:12305290-12307446	2156	XLOC_001205	-	-	LOC114827435	TSS1306	NC_041789.1:12305290-12307446	-	LOC114827435	protein=transcription factor bHLH94-like	0	0	0	0	0	0	11.9425	9.53766	33.6821
TCONS_00003404	-	-	LOC114826065	TSS1307	NC_041789.1:12742217-12743109	892	XLOC_001206	-	-	LOC114826065	TSS1307	NC_041789.1:12742217-12743109	-	LOC114826065	protein=uncharacterized protein LOC114826065	0	0	0	0	0	0	0	0	0.886372
TCONS_00003406	=	XM_029105723.1	LOC103422941	TSS1308	NC_041789.1:12817630-12818755	1125	XLOC_001207	-	-	LOC103422941	TSS1308	NC_041789.1:12817630-12818755	-	LOC103422941	protein=uncharacterized protein LOC103422941	0	0	0	0	0	0	4.77698	4.76883	7.97735
TCONS_00003407	=	XM_008387454.3	LOC103448201	TSS1309	NC_041789.1:12906873-12909314	1655	XLOC_001208	-	-	LOC103448201	TSS1309	NC_041789.1:12906873-12909314	-	LOC103448201	protein=cyclin-D4-1 isoform X2	55.8064	59.0334	91.2932	39.2651	42.2332	57.5015	15.1271	26.7055	13.2956
TCONS_00003411	-	-	LOC103422932	TSS1310	NC_041789.1:12919277-12929424	10147	XLOC_001209	-	-	LOC103422932	TSS1310	NC_041789.1:12919277-12929424	-	LOC103422932	protein=14-3-3-like protein GF14 kappa isoform X2	4098.02	4621.35	4684.92	3379.41	3056.63	3317.96	3667.93	3563.27	3323.89
TCONS_00003414	=	XM_008360992.3	LOC103422930	TSS1311	NC_041789.1:12970920-12972557	1637	XLOC_001210	-	-	LOC103422930	TSS1311	NC_041789.1:12970920-12972557	-	LOC103422930	protein=mitochondrial uncoupling protein 5-like	4.16465	3.52438	9.65601	327.209	230.963	253.251	1230.87	977.611	924.486
TCONS_00003415	=	XM_017328862.2	LOC108171980	TSS1312	NC_041789.1:13040053-13040569	516	XLOC_001211	-	-	LOC108171980	TSS1312	NC_041789.1:13040053-13040569	-	LOC108171980	protein=proline-rich receptor-like protein kinase PERK2	0.832931	0	0	0	0	1.22344	0	0.953766	0
TCONS_00003416	=	XM_008387471.2	LOC103448218	TSS1313	NC_041789.1:13057664-13058180	516	XLOC_001212	-	-	LOC103448218	TSS1313	NC_041789.1:13057664-13058180	-	LOC103448218	protein=protein PELPK1-like	0	0	0	0	0	0	0	0.953766	0
TCONS_00003417	-	-	LOC103413128	TSS1314	NC_041789.1:13336619-13339277	2658	XLOC_001213	-	-	LOC103413128	TSS1314	NC_041789.1:13336619-13339277	-	LOC103413128	protein=very-long-chain (3R)-3-hydroxyacyl-CoA dehydratase PASTICCINO 2A-like	1163.6	868.761	1353.6	2285.23	2254.2	2366.12	529.449	635.208	468.004
TCONS_00003420	-	-	LOC103448191	TSS1315	NC_041789.1:13370018-13372787	2769	XLOC_001214	-	-	LOC103448191	TSS1315	NC_041789.1:13370018-13372787	-	LOC103448191	protein=Golgi apparatus membrane protein-like protein ECHIDNA	319.845	237.015	373.073	370.401	471.164	413.521	572.442	513.126	506.118
TCONS_00003423	-	-	LOC103422921	TSS1316	NC_041789.1:13395929-13400937	5008	XLOC_001215	-	-	LOC103422921	TSS1316	NC_041789.1:13395929-13400937	-	LOC103422921	protein=uncharacterized protein At4g38062-like	0	0	0	0	0	0	0	0	0
TCONS_00003425	-	-	LOC114826548	TSS1317	NC_041789.1:13423034-13425412	2378	XLOC_001216	-	-	LOC114826548	TSS1317	NC_041789.1:13423034-13425412	-			0	0	0	0	0	2.44687	4.77698	4.76883	11.5228
TCONS_00003428	-	-	LOC103448186	TSS1318	NC_041789.1:13426163-13433434	3855	XLOC_001217	-	-	LOC103448186	TSS1318	NC_041789.1:13426163-13433434	-	LOC103448186	protein=nicotinamidase 1-like	729.799	756.072	826.144	1322.39	1202.06	1176.34	986.709	833.913	923.136
TCONS_00003433	-	-	LOC103448185	TSS1319	NC_041789.1:13436462-13440681	3625	XLOC_001218	-	-	LOC103448185	TSS1319	NC_041789.1:13436462-13440681	-	LOC103448185	protein=exosome complex exonuclease RRP46 homolog	134.935	172.695	165.03	174.075	128.019	157.823	173.564	175.493	173.729
TCONS_00003436	=	XM_008387439.2	LOC103448183	TSS1320	NC_041789.1:13463450-13465165	1715	XLOC_001219	-	-	LOC103448183	TSS1320	NC_041789.1:13463450-13465165	-	LOC103448183	protein=tyrosine/DOPA decarboxylase 1	0	0	0	0	0	0	0	0	0
TCONS_00003437	-	-	LOC103448211	TSS1321	NC_041789.1:13514248-13517231	2983	XLOC_001220	-	-	LOC103448211	TSS1321	NC_041789.1:13514248-13517231	-	LOC103448211	protein=putative U-box domain-containing protein 50	0	0	0	1.30884	0	0	0	0	0
TCONS_00003439	-	-	LOC114826072	TSS1322	NC_041789.1:13585763-13586660	897	XLOC_001221	-	-	LOC114826072	TSS1322	NC_041789.1:13585763-13586660	-	LOC114826072	protein=uncharacterized protein LOC114826072	3.33172	4.40548	0	0	2.63958	1.22344	0	0.953766	0.886372
TCONS_00003441	-	-	LOC103426302	TSS1323	NC_041789.1:13597125-13600219	3094	XLOC_001222	-	-	LOC103426302	TSS1323	NC_041789.1:13597125-13600219	-	LOC103426302	protein=receptor-like cytosolic serine/threonine-protein kinase RBK1	0	0.881096	0	0	7.91873	1.22344	3.18465	5.7226	1.77274
TCONS_00003444	=	XM_008340485.3	LOC103401736	TSS1324	NC_041789.1:13667983-13669142	1159	XLOC_001223	-	-	LOC103401736	TSS1324	NC_041789.1:13667983-13669142	-	LOC103401736	protein=LOW QUALITY PROTEIN: putative UDP-rhamnose:rhamnosyltransferase 1	1.66586	0	0.877819	0	0	6.11718	2.38849	0	0
TCONS_00003445	-	-	LOC103446373	TSS1325	NC_041789.1:13823067-13825922	2855	XLOC_001224	-	-	LOC103446373	TSS1325	NC_041789.1:13823067-13825922	-	LOC103446373	protein=probable mannitol dehydrogenase	2.49879	14.0975	5.26691	1.30884	6.59894	1.22344	0.796164	1.90753	1.77274
TCONS_00003448	=	XM_008359153.3	LOC103421118	TSS1326	NC_041789.1:13845730-13846746	1016	XLOC_001225	-	-	LOC103421118	TSS1326	NC_041789.1:13845730-13846746	-	LOC103421118	protein=LOW QUALITY PROTEIN: zinc finger protein ZAT10-like	40.8136	56.3902	16.6786	824.567	344.465	466.129	423.559	601.827	399.754
TCONS_00003449	-	-	LOC103415152	TSS1327	NC_041789.1:13907358-13909462	2104	XLOC_001226	-	-	LOC103415152	TSS1327	NC_041789.1:13907358-13909462	-			14.1598	14.0975	11.4116	653.109	547.712	578.685	3.18465	8.5839	2.65912
TCONS_00003450	-	-	LOC103446462	TSS1328	NC_041789.1:13931557-13933139	1582	XLOC_001227	-	-	LOC103446462	TSS1328	NC_041789.1:13931557-13933139	-			0	0	0	0	0	0	0	0	0
TCONS_00003451	-	-	LOC103415151	TSS1329	NC_041789.1:13945218-13946988	1770	XLOC_001228	-	-	LOC103415151	TSS1329	NC_041789.1:13945218-13946988	-	LOC103415151	protein=probable mannitol dehydrogenase	47.4771	43.1737	44.7688	566.726	79.1873	70.9593	1609.05	699.111	434.322
TCONS_00003453	-	-	LOC114819540	TSS1330	NC_041789.1:13969516-13971366	1850	XLOC_001229	-	-	LOC114819540	TSS1330	NC_041789.1:13969516-13971366	-			1.66586	0.881096	1.75564	0	0	1.22344	0.796164	0	0.886372
TCONS_00003454	-	-	LOC103447055	TSS1331	NC_041789.1:13974299-13974899	600	XLOC_001230	-	-	LOC103447055	TSS1331	NC_041789.1:13974299-13974899	-	LOC103447055	protein=uncharacterized protein LOC103447055	0	0	0	0	0	0	0	0	0
TCONS_00003456	-	-	LOC114819548	TSS1332	NC_041789.1:13985876-13987898	2022	XLOC_001231	-	-	LOC114819548	TSS1332	NC_041789.1:13985876-13987898	-			30.8184	16.7408	23.7011	291.87	21.1166	25.6922	788.202	353.847	202.093
TCONS_00003457	-	-	LOC103406112	TSS1333	NC_041789.1:14017510-14019453	1943	XLOC_001232	-	-	LOC103406112	TSS1333	NC_041789.1:14017510-14019453	-			1.66586	2.64329	0.877819	14.3972	1.31979	6.11718	31.8465	15.2603	7.97735
TCONS_00003458	-	-	LOC114826076	TSS1334	NC_041789.1:14032803-14035230	2427	XLOC_001233	-	-	LOC114826076	TSS1334	NC_041789.1:14032803-14035230	-	LOC114826076	protein=uncharacterized protein LOC114826076	0	0	0	0	0	0	0	0	0
TCONS_00003461	-	-	LOC103446799	TSS1335	NC_041789.1:14055286-14059116	3830	XLOC_001234	-	-	LOC103446799	TSS1335	NC_041789.1:14055286-14059116	-	LOC103446799	protein=8-hydroxygeraniol dehydrogenase-like	184.911	135.689	185.22	396.577	380.099	566.451	0.796164	0.953766	1.77274
TCONS_00003464	-	-	LOC103447235	TSS1336	NC_041789.1:14068494-14073092	4598	XLOC_001235	-	-	LOC103447235	TSS1336	NC_041789.1:14068494-14073092	-	LOC103447235	protein=probable rhamnogalacturonate lyase B	0	0.881096	1.75564	0	0	0	0	0	0
TCONS_00003467	=	XM_029088890.1	LOC103417563	TSS1337	NC_041789.1:14078261-14084995	2545	XLOC_001236	-	-	LOC103417563	TSS1337	NC_041789.1:14078261-14084995	-	LOC103417563	protein=probable rhamnogalacturonate lyase B	82.4602	81.0609	67.5921	0	6.59894	1.22344	31.8465	6.67636	34.5685
TCONS_00003472	-	-	LOC103430785	TSS1338	NC_041789.1:14107036-14111697	4661	XLOC_001237	-	-	LOC103430785	TSS1338	NC_041789.1:14107036-14111697	-			0	0.881096	0	9.16185	0	3.67031	0	0	0
TCONS_00003473	-	-	LOC103447700	TSS1339	NC_041789.1:14282149-14291098	8949	XLOC_001238	-	-	LOC103447700	TSS1339	NC_041789.1:14282149-14291098	-	LOC103447700	protein=nodulation receptor kinase-like	62.4698	96.0395	91.2932	53.6623	31.6749	42.8203	31.8465	31.4743	68.2506
TCONS_00003476	-	-	LOC103426298	TSS1340	NC_041789.1:14295364-14297413	2049	XLOC_001239	-	-	LOC103426298	TSS1340	NC_041789.1:14295364-14297413	-	LOC103426298	protein=ABC transporter G family member 16-like	0	0	0	0	0	0	0	0	0
TCONS_00003478	-	-	LOC103448162	TSS1341	NC_041789.1:14570415-14571547	1132	XLOC_001240	-	-	LOC103448162	TSS1341	NC_041789.1:14570415-14571547	-			976.195	1445	1243.87	1937.08	4268.19	2949.7	1332.78	1957.13	1084.03
TCONS_00003481	-	-	LOC103448221	TSS1342	NC_041789.1:14592844-14596566	3722	XLOC_001241	-	-	LOC103448221	TSS1342	NC_041789.1:14592844-14596566	-	LOC103448221	protein=probable beta-D-xylosidase 6	275.7	299.573	277.391	189.781	283.754	207.984	425.151	472.114	447.618
TCONS_00003484	=	XR_003775876.1	LOC114826868	TSS1343	NC_041789.1:14625860-14625954	94	XLOC_001242	-	-	LOC114826868	TSS1343	NC_041789.1:14625860-14625954	-			0	0	0	0	0	0	0	0	0
TCONS_00003485	-	-	LOC103448314	TSS1344	NC_041789.1:14633499-14639685	6186	XLOC_001243	-	-	LOC103448314	TSS1344	NC_041789.1:14633499-14639685	-	LOC103448314	protein=uncharacterized protein LOC103448314	99.1188	121.591	90.4154	109.942	97.6643	91.7577	125.794	116.359	132.069
TCONS_00003489	-	-	LOC103448553	TSS1345	NC_041789.1:14665639-14666590	951	XLOC_001244	-	-	LOC103448553	TSS1345	NC_041789.1:14665639-14666590	-	LOC103448553	protein=uncharacterized protein At5g65660-like	9.16224	3.52438	6.14473	14.3972	3.95936	6.11718	20.7003	20.9829	23.0457
TCONS_00003491	=	XM_008355742.3	LOC103417567	TSS1346	NC_041789.1:14727384-14730929	1864	XLOC_001245	-	-	LOC103417567	TSS1346	NC_041789.1:14727384-14730929	-	LOC103417567	protein=protein RMD5 homolog	576.388	490.771	610.962	523.534	596.544	528.524	533.43	512.173	503.459
TCONS_00003495	-	-	LOC103417566	TSS1347	NC_041789.1:14731920-14735465	3545	XLOC_001246	-	-	LOC103417566	TSS1347	NC_041789.1:14731920-14735465	-	LOC103417566	protein=protein RMD5 homolog	428.126	366.536	380.973	273.547	398.576	359.69	377.382	393.906	363.412
TCONS_00003497	=	XM_008356086.3	LOC103417933	TSS1348	NC_041789.1:14768546-14772829	2021	XLOC_001247	-	-	LOC103417933	TSS1348	NC_041789.1:14768546-14772829	-	LOC103417933	protein=uncharacterized protein LOC103417933 isoform X1	0.832931	0	0.877819	0	0	2.44687	106.686	96.3304	117.887
TCONS_00003504	-	-	LOC114820168	TSS1349	NC_041789.1:15014264-15018486	4222	XLOC_001248	-	-	LOC114820168	TSS1349	NC_041789.1:15014264-15018486	-	LOC114820168	protein=uncharacterized protein LOC114820168	0	0	0	0	0	0	0	0	0
TCONS_00003506	-	-	LOC114826086	TSS1350	NC_041789.1:15042206-15042886	680	XLOC_001249	-	-	LOC114826086	TSS1350	NC_041789.1:15042206-15042886	-			0	0	0	0	0	0	0	0	0.886372
TCONS_00003507	-	-	LOC114826553	TSS1351	NC_041789.1:15061213-15062399	1186	XLOC_001250	-	-	LOC114826553	TSS1351	NC_041789.1:15061213-15062399	-			0	0	0	0	0	0	0	0	0
TCONS_00003509	-	-	LOC103417927	TSS1352	NC_041789.1:15116998-15118732	1734	XLOC_001251	-	-	LOC103417927	TSS1352	NC_041789.1:15116998-15118732	-			0	0.881096	0	32.7209	36.9541	41.5968	12.7386	13.3527	4.43186
TCONS_00003510	-	-	LOC103451509	TSS1353	NC_041789.1:15125510-15126566	1056	XLOC_001252	-	-	LOC103451509	TSS1353	NC_041789.1:15125510-15126566	-			0	0	0	1.30884	2.63958	0	0.796164	0	0
TCONS_00003511	-	-	LOC103406667	TSS1354	NC_041789.1:15181216-15183026	1810	XLOC_001253	-	-	LOC103406667	TSS1354	NC_041789.1:15181216-15183026	-	LOC103406667	protein=LOW QUALITY PROTEIN: probable O-methyltransferase 3	0	0	0	15.706	6.59894	12.2344	4.77698	3.81507	0
TCONS_00003513	-	-	LOC114826088	TSS1355	NC_041789.1:15185562-15187586	2024	XLOC_001254	-	-	LOC114826088	TSS1355	NC_041789.1:15185562-15187586	-	LOC114826088	protein=zinc finger MYM-type protein 1-like	0	0	0	0	0	0	0	0	0
TCONS_00003515	-	-	LOC103406665	TSS1356	NC_041789.1:15204887-15208073	3186	XLOC_001255	-	-	LOC103406665	TSS1356	NC_041789.1:15204887-15208073	-	LOC103406665	protein=uncharacterized protein LOC103406665	179.913	169.17	138.695	195.017	225.684	253.251	183.914	155.464	148.91
TCONS_00003518	-	-	LOC103446049	TSS1357	NC_041789.1:15223581-15225293	1712	XLOC_001256	-	-	LOC103446049	TSS1357	NC_041789.1:15223581-15225293	-	LOC103446049	protein=elicitor-responsive protein 3-like	2107.32	1899.64	2342.02	1582.38	2138.06	1742.17	2239.61	2099.24	1711.58
TCONS_00003521	-	-	LOC103451480	TSS1358	NC_041789.1:15226773-15229390	2617	XLOC_001257	-	-	LOC103451480	TSS1358	NC_041789.1:15226773-15229390	-	LOC103451480	protein=glycine-rich protein DOT1-like	2.49879	0	0.877819	0	3.95936	1.22344	2.38849	0	1.77274
TCONS_00003524	-	-	LOC103406849	TSS1359	NC_041789.1:15235718-15237652	1934	XLOC_001258	-	-	LOC103406849	TSS1359	NC_041789.1:15235718-15237652	-	LOC103406849	protein=C2 domain-containing protein At1g63220-like	0	0	0	0	0	0	0	0.953766	0
TCONS_00003527	-	-	LOC103403583	TSS1360	NC_041789.1:15242489-15247661	4404	XLOC_001259	-	-	LOC103403583	TSS1360	NC_041789.1:15242489-15247661	-	LOC103403583	protein=cell division protein FtsY homolog, chloroplastic	140.765	159.478	179.075	387.415	262.638	313.2	132.959	73.44	117.001
TCONS_00003531	-	-	LOC114826091	TSS1361	NC_041789.1:15279485-15281034	1549	XLOC_001260	-	-	LOC114826091	TSS1361	NC_041789.1:15279485-15281034	-	LOC114826091	protein=NADH dehydrogenase	15.8257	7.92987	37.7462	1206.75	1020.2	1228.33	1230.07	660.96	2404.73
TCONS_00003533	-	-	LOC114820475	TSS1362	NC_041789.1:15282129-15283290	1161	XLOC_001261	-	-	LOC114820475	TSS1362	NC_041789.1:15282129-15283290	-			9.99517	7.92987	11.4116	557.564	1028.11	1001.99	945.046	390.09	1463.4
TCONS_00003535	-	-	LOC103417925	TSS1363	NC_041789.1:15294140-15303913	9773	XLOC_001262	-	-	LOC103417925	TSS1363	NC_041789.1:15294140-15303913	-	LOC103417925	protein=E3 ubiquitin-protein ligase At1g12760-like	44.9783	29.0762	47.4022	100.78	83.1466	115.003	42.1967	24.7979	45.205
TCONS_00003537	-	-	LOC103445986	TSS1364	NC_041789.1:15317613-15321901	4288	XLOC_001263	-	-	LOC103445986	TSS1364	NC_041789.1:15317613-15321901	-	LOC103445986	protein=LOW QUALITY PROTEIN: shaggy-related protein kinase theta	139.932	189.436	166.786	260.458	246.8	226.336	1100.3	1039.61	1105.31
TCONS_00003540	=	NM_001294086.1	HD3	TSS1365	NC_041789.1:15359270-15365771	3175	XLOC_001264	-	-	HD3	TSS1365,TSS1366	NC_041789.1:15359270-15365771	-	HD3	protein=homeobox-leucine zipper protein ANTHOCYANINLESS 2	797.115	1025.6	883.086	751.272	484.362	593.366	662.408	695.296	745.439
TCONS_00003544	-	-	LOC103445963	TSS1367	NC_041789.1:15391118-15395565	4447	XLOC_001265	-	-	LOC103445963	TSS1367	NC_041789.1:15391118-15395565	-	LOC103445963	protein=probable methyltransferase PMT13	707.991	766.554	585.505	565.417	620.3	590.919	693.459	822.147	527.391
TCONS_00003547	-	-	LOC103445953	TSS1368	NC_041789.1:15417249-15421879	4630	XLOC_001266	-	-	LOC103445953	TSS1368	NC_041789.1:15417249-15421879	-	LOC103445953	protein=LOW QUALITY PROTEIN: COP9 signalosome complex subunit 1-like	58.3052	45.817	48.28	87.692	131.979	117.45	87.578	73.44	72.6825
TCONS_00003549	-	-	LOC103418096	TSS1369	NC_041789.1:15427170-15437144	5139	XLOC_001267	-	-	LOC103418096	TSS1369	NC_041789.1:15427170-15437144	-	LOC103418096	protein=probable methyltransferase PMT15	0	0	1.75564	0	0	0	7.16547	7.63013	4.43186
TCONS_00003552	=	XM_029091785.1	LOC114820645	TSS1370	NC_041789.1:15527627-15531566	1390	XLOC_001268	-	-	LOC114820645	TSS1370	NC_041789.1:15527627-15531566	-	LOC114820645	protein=peroxisomal membrane protein 11D-like	2097.32	1852.06	2000.55	2171.36	2543.23	2418.73	1827.99	1852.21	1700.06
TCONS_00003562	-	-	LOC114820720	TSS1371	NC_041789.1:15544930-15548585	3655	XLOC_001269	-	-	LOC114820720	TSS1371	NC_041789.1:15544930-15548585	-	LOC114820720	protein=vacuolar protein 8-like	14.1598	27.314	19.312	9.16185	9.23851	8.56405	315.281	291.853	269.457
TCONS_00003567	-	-	LOC114826554	TSS1372	NC_041789.1:15567595-15568683	1088	XLOC_001270	-	-	LOC114826554	TSS1372	NC_041789.1:15567595-15568683	-			0.832931	0	4.3891	3.92651	1.31979	6.11718	0	0.953766	0
TCONS_00003569	=	XM_029092056.1	LOC103401317	TSS1373	NC_041789.1:15582253-15586823	1598	XLOC_001271	-	-	LOC103401317	TSS1373	NC_041789.1:15582253-15586823	-	LOC103401317	protein=serine/arginine-rich splicing factor RS41-like isoform X1	443.952	585.929	440.665	609.918	430.251	435.543	445.852	426.334	512.323
TCONS_00003574	=	XM_029107074.1	LOC114826556	TSS1374	NC_041789.1:15756032-15756746	714	XLOC_001272	-	-	LOC114826556	TSS1374	NC_041789.1:15756032-15756746	-	LOC114826556	protein=putative B3 domain-containing protein At2g27410	0	1.76219	0	1.30884	0	1.22344	0	0.953766	0.886372
TCONS_00003575	=	XM_008345166.3	LOC103406153	TSS1375	NC_041789.1:15895268-15904963	4435	XLOC_001273	-	-	LOC103406153	TSS1375	NC_041789.1:15895268-15904963	-	LOC103406153	protein=K(+) efflux antiporter 2, chloroplastic-like	2202.27	1845.9	1737.2	3231.52	3911.85	3926.01	2279.42	2334.82	2488.05
TCONS_00003579	-	-	LOC103402739	TSS1376	NC_041789.1:15918388-15924970	6582	XLOC_001274	-	-	LOC103402739	TSS1376	NC_041789.1:15918388-15924970	-	LOC103402739	protein=DEAD-box ATP-dependent RNA helicase 8-like	1354.35	1114.59	1191.2	1725.05	1961.2	1885.31	2060.47	1991.46	2101.59
TCONS_00003582	-	-	LOC103402641	TSS1377	NC_041789.1:15925907-15930058	4151	XLOC_001275	-	-	LOC103402641	TSS1377	NC_041789.1:15925907-15930058	-			0	0	0	0	0	0	0	0	0
TCONS_00003583	-	-	LOC103400033	TSS1378	NC_041789.1:15998447-16000924	2477	XLOC_001276	-	-	LOC103400033	TSS1378	NC_041789.1:15998447-16000924	-	LOC103400033	protein=remorin-like	2750.34	3196.62	2600.1	1785.25	2267.4	2275.59	1939.45	1973.34	1454.54
TCONS_00003586	-	-	LOC103456008	TSS1379	NC_041789.1:16032922-16034709	1787	XLOC_001277	-	-	LOC103456008	TSS1379	NC_041789.1:16032922-16034709	-	LOC103456008	protein=actin-depolymerizing factor 1	0	0	0	0	0	0	2.38849	0.953766	1.77274
TCONS_00003588	-	-	LOC114826557	TSS1380	NC_041789.1:16053819-16055107	1288	XLOC_001278	-	-	LOC114826557	TSS1380	NC_041789.1:16053819-16055107	-			49.1429	41.4115	39.5019	102.089	68.629	74.6296	0	0	0.886372
TCONS_00003591	=	XM_008395280.3	LOC103455663	TSS1381	NC_041789.1:16101039-16102401	1362	XLOC_001279	-	-	LOC103455663	TSS1381	NC_041789.1:16101039-16102401	-	LOC103455663	protein=putative ripening-related protein 1	0	0.881096	0	0	0	0	0	0	0.886372
TCONS_00003592	-	-	LOC114821533	TSS1382	NC_041789.1:16190330-16194770	4440	XLOC_001280	-	-	LOC114821533	TSS1382	NC_041789.1:16190330-16194770	-	LOC114821533	protein=AT-hook motif nuclear-localized protein 9-like	49.9759	46.6981	61.4473	184.546	116.141	84.4171	247.607	247.979	163.092
TCONS_00003596	-	-	LOC114821554	TSS1383	NC_041789.1:16211978-16213784	1806	XLOC_001281	-	-	LOC114821554	TSS1383	NC_041789.1:16211978-16213784	-	LOC114821554	protein=uncharacterized protein LOC114821554	139.932	161.241	144.84	265.694	191.369	243.464	294.581	258.471	273.002
TCONS_00003600	-	-	LOC114821618	TSS1384	NC_041789.1:16223530-16224305	775	XLOC_001282	-	-	LOC114821618	TSS1384	NC_041789.1:16223530-16224305	-			0.832931	0.881096	0.877819	2.61767	1.31979	1.22344	0	0	0
TCONS_00003603	-	-	LOC114821610	TSS1385	NC_041789.1:16229850-16232292	2442	XLOC_001283	-	-	LOC114821610	TSS1385	NC_041789.1:16229850-16232292	-			14.1598	16.7408	35.9906	1.30884	1.31979	1.22344	10.3501	8.5839	18.6138
TCONS_00003605	=	XM_029094355.1	LOC114821571	TSS1386	NC_041789.1:16257514-16260720	1643	XLOC_001284	-	-	LOC114821571	TSS1386	NC_041789.1:16257514-16260720	-	LOC114821571	protein=receptor-like protein EIX2 isoform X2	99.1188	90.7529	85.1484	5.23534	9.23851	14.6812	43.789	46.7346	39.0004
TCONS_00003610	-	-	LOC114821630	TSS1387	NC_041789.1:16267053-16269787	2734	XLOC_001285	-	-	LOC114821630	TSS1387	NC_041789.1:16267053-16269787	-	LOC114821630	protein=uncharacterized protein LOC114821630	70.7991	41.4115	88.6597	96.8539	76.5477	92.9811	140.921	84.8852	115.228
TCONS_00003612	=	unassigned_transcript_3	TRNAV-CAC	TSS1388	NC_041789.1:16279793-16279867	74	XLOC_001286	-	-	TRNAV-CAC	TSS1388	NC_041789.1:16279793-16279867	-			0	0	0	0	0	0	0	0	0
TCONS_00003613	=	XR_003775853.1	LOC114826843	TSS1389	NC_041789.1:16304871-16304974	103	XLOC_001287	-	-	LOC114826843	TSS1389	NC_041789.1:16304871-16304974	-			0	0	0	0	0	1.22344	0.796164	0	0.886372
TCONS_00003614	=	unassigned_transcript_4	TRNAK-CUU	TSS1390	NC_041789.1:16305473-16305546	73	XLOC_001288	-	-	TRNAK-CUU	TSS1390	NC_041789.1:16305473-16305546	-			0	0	0	0	0	0	0	0	0
TCONS_00003615	-	-	LOC103416220	TSS1391	NC_041789.1:16305716-16308301	2585	XLOC_001289	-	-	LOC103416220	TSS1391	NC_041789.1:16305716-16308301	-	LOC103416220	protein=F-box/kelch-repeat protein SKIP4	89.9565	105.732	107.094	77.2213	81.8268	69.7358	132.959	124.943	128.524
TCONS_00003618	-	-	LOC114821704	TSS1392	NC_041789.1:16315581-16321306	5725	XLOC_001290	-	-	LOC114821704	TSS1392	NC_041789.1:16315581-16321306	-			148.262	143.619	95.6823	108.633	163.654	152.929	86.7818	82.9777	80.6598
TCONS_00003619	-	-	LOC114821694	TSS1393	NC_041789.1:16334218-16340721	6503	XLOC_001291	-	-	LOC114821694	TSS1393	NC_041789.1:16334218-16340721	-	LOC114821694	protein=uncharacterized protein LOC114821694	902.897	766.554	865.53	439.769	527.915	575.015	430.725	462.577	479.527
TCONS_00003622	j	XR_003769515.1	LOC114821720	TSS1394	NC_041789.1:16345800-16360175	1239	XLOC_001292	-	-	LOC114821720	TSS1394	NC_041789.1:16345800-16360175	-	LOC114821720	protein=acyl-coenzyme A thioesterase 8-like isoform X1	105.782	145.381	127.284	27.4856	32.9947	30.5859	3.18465	7.63013	6.2046
TCONS_00003636	-	-	LOC114821669	TSS1395	NC_041789.1:16345800-16360175	5526	XLOC_001293	-	-	LOC114821669	TSS1395	NC_041789.1:16345800-16360175	-	LOC114821669	protein=LOW QUALITY PROTEIN: beta-amylase 7-like	94.1212	103.969	133.428	37.9562	25.076	46.4906	114.648	145.926	156.001
TCONS_00003639	=	XR_003775856.1	LOC114826846	TSS1396	NC_041789.1:16395215-16395322	107	XLOC_001294	-	-	LOC114826846	TSS1396	NC_041789.1:16395215-16395322	-			0	0	0	0	0	0	0	0	0
TCONS_00003640	-	-	LOC103418106	TSS1397	NC_041789.1:16400343-16402635	2292	XLOC_001295	-	-	LOC103418106	TSS1397	NC_041789.1:16400343-16402635	-	LOC103418106	protein=rust resistance kinase Lr10-like	129.937	111.018	127.284	150.516	117.461	188.409	93.9473	139.25	77.1143
TCONS_00003642	-	-	LOC114821787	TSS1398	NC_041789.1:16416002-16427703	11701	XLOC_001296	-	-	LOC114821787	TSS1398	NC_041789.1:16416002-16427703	-	LOC114821787	protein=LOW QUALITY PROTEIN: beta-amylase 2, chloroplastic-like	359.826	275.783	405.552	244.752	294.313	247.134	408.432	377.691	343.026
TCONS_00003645	-	-	LOC114821810	TSS1399	NC_041789.1:16443587-16445057	1470	XLOC_001297	-	-	LOC114821810	TSS1399	NC_041789.1:16443587-16445057	-	LOC114821810	protein=gibberellin 20-oxidase-like protein	0.832931	0	3.51128	0	0	3.67031	0	0	0
TCONS_00003647	-	-	LOC103401906	TSS1400	NC_041789.1:16460718-16478682	14035	XLOC_001298	-	-	LOC103401906	TSS1400	NC_041789.1:16460718-16478682	-	LOC103401906	protein=mediator of RNA polymerase II transcription subunit 12	992.021	1141.02	905.031	1069.32	922.532	962.844	1290.58	1229.4	1517.47
TCONS_00003652	-	-	LOC114821952	TSS1401	NC_041789.1:16499007-16502334	3327	XLOC_001299	-	-	LOC114821952	TSS1401	NC_041789.1:16499007-16502334	-	LOC114821952	protein=uncharacterized protein LOC114821952	5.83052	7.04877	10.5338	0	3.95936	0	9.55396	6.67636	10.6365
TCONS_00003654	-	-	LOC114821961	TSS1402	NC_041789.1:16512708-16517237	4529	XLOC_001300	-	-	LOC114821961	TSS1402	NC_041789.1:16512708-16517237	-	LOC114821961	protein=protein PAIR1-like	0	0	0	0	0	0	0	0.953766	1.77274
TCONS_00003657	=	XR_003775862.1	LOC114826854	TSS1403	NC_041789.1:16543455-16543562	107	XLOC_001301	-	-	LOC114826854	TSS1403	NC_041789.1:16543455-16543562	-			0	0	0	0	0	0	0	0	0
TCONS_00003658	=	XM_029096097.1	LOC103403872	TSS1404	NC_041789.1:16668198-16674520	3872	XLOC_001302	-	-	LOC103403872	TSS1404	NC_041789.1:16668198-16674520	-	LOC103403872	protein=SKP1-like protein 21 isoform X1	30.8184	46.6981	48.28	9.16185	2.63958	9.78749	51.7506	30.5205	41.6595
TCONS_00003662	-	-	LOC114822087	TSS1405	NC_041789.1:16678924-16680767	1843	XLOC_001303	-	-	LOC114822087	TSS1405	NC_041789.1:16678924-16680767	-			3.33172	0	3.51128	0	0	0	0.796164	0.953766	1.77274
TCONS_00003665	j	XM_029096264.1	LOC103406208	TSS1406	NC_041789.1:16700339-16703351	1267	XLOC_001304	-	-	LOC103406208	TSS1406	NC_041789.1:16700339-16703351	-	LOC103406208	protein=SKP1-like protein 21 isoform X2	17.4915	8.81096	10.5338	9.16185	1.31979	4.89374	16.7194	9.53766	14.1819
TCONS_00003670	-	-	LOC103406396	TSS1407	NC_041789.1:16715744-16717642	1898	XLOC_001305	-	-	LOC103406396	TSS1407	NC_041789.1:16715744-16717642	-	LOC103406396	protein=SKP1-like protein 21	29.9855	19.3841	42.1353	2.61767	5.27915	0	27.8657	29.5668	36.3412
TCONS_00003673	-	-	LOC103404945	TSS1408	NC_041789.1:16922401-16924930	2529	XLOC_001306	-	-	LOC103404945	TSS1408	NC_041789.1:16922401-16924930	-	LOC103404945	protein=LOW QUALITY PROTEIN: cytochrome P450 86A8	0.832931	0	0	1.30884	0	0	1.59233	0.953766	0
TCONS_00003675	-	-	LOC103404864	TSS1409	NC_041789.1:16934132-16938960	4828	XLOC_001307	-	-	LOC103404864	TSS1409	NC_041789.1:16934132-16938960	-	LOC103404864	protein=LOW QUALITY PROTEIN: origin of replication complex subunit 5-like	869.58	852.901	917.321	1383.44	1648.41	1667.54	408.432	375.784	357.208
TCONS_00003678	-	-	LOC103405230	TSS1410	NC_041789.1:16939776-16942628	2852	XLOC_001308	-	-	LOC103405230	TSS1410	NC_041789.1:16939776-16942628	-	LOC103405230	protein=ATG8-interacting protein 1	1511.77	1331.34	1638.01	1583.69	2118.26	1590.47	817.66	782.088	767.598
TCONS_00003680	-	-	LOC103405140	TSS1411	NC_041789.1:16944039-16948040	1922	XLOC_001309	-	-	LOC103405140	TSS1411	NC_041789.1:16944039-16948040	-	LOC103405140	protein=uncharacterized protein LOC103405140	397.308	396.493	312.504	697.61	717.965	548.099	590.753	603.734	571.71
TCONS_00003682	-	-	LOC103405486	TSS1412	NC_041789.1:17028193-17030426	2233	XLOC_001310	-	-	LOC103405486	TSS1412	NC_041789.1:17028193-17030426	-	LOC103405486	protein=ubiquitin-conjugating enzyme E2-23 kDa-like	578.887	498.7	534.592	988.171	1179.89	1083.96	898.073	893.679	885.485
TCONS_00003685	=	XM_008344623.3	LOC103405576	TSS1413	NC_041789.1:17033114-17037602	2975	XLOC_001311	-	-	LOC103405576	TSS1413,TSS1414	NC_041789.1:17033114-17037602	-	LOC103405576	protein=AT-rich interactive domain-containing protein 1 isoform X2	26.6538	45.817	32.4793	74.6036	79.1873	52.6077	80.4125	56.2722	74.4552
TCONS_00003690	-	-	LOC103416197	TSS1415	NC_041789.1:17059881-17063164	3283	XLOC_001312	-	-	LOC103416197	TSS1415	NC_041789.1:17059881-17063164	-	LOC103416197	protein=protein DETOXIFICATION 34-like	0	0	0	0	0	0	0	0	0.886372
TCONS_00003693	-	-	LOC114822583	TSS1416	NC_041789.1:17064479-17069549	5070	XLOC_001313	-	-	LOC114822583	TSS1416	NC_041789.1:17064479-17069549	-	LOC114822583	protein=G-type lectin S-receptor-like serine/threonine-protein kinase SD2-2	53.3076	68.7255	33.3571	49.7358	39.5936	39.1499	31.8465	22.8904	47.8641
TCONS_00003697	=	XR_003770695.1	LOC103439221	TSS1417	NC_041789.1:17077331-17080588	1992	XLOC_001314	-	-	LOC103439221	TSS1417,TSS1418,TSS1419	NC_041789.1:17077331-17080588	-	LOC103439221	protein=probable E3 ubiquitin-protein ligase RHB1A	674.674	805.322	668.02	1540.5	1552.07	1485.25	580.403	581.797	772.03
TCONS_00003705	=	XM_029097670.1	LOC114822626	TSS1420	NC_041789.1:17095827-17105028	2484	XLOC_001315	-	-	LOC114822626,LOC114826806	TSS1420,TSS1421	NC_041789.1:17095827-17105028	-			221.56	237.896	222.088	119.104	122.74	135.801	87.578	89.654	97.5009
TCONS_00003721	-	-	LOC114822734	TSS1423	NC_041789.1:17117207-17119145	1938	XLOC_001316	-	-	LOC114822734	TSS1423	NC_041789.1:17117207-17119145	-	LOC114822734	protein=uncharacterized protein LOC114822734	3.33172	5.28658	4.3891	7.85302	5.27915	1.22344	4.77698	1.90753	12.4092
TCONS_00003724	-	-	LOC103448968	TSS1424	NC_041789.1:17144738-17148286	3548	XLOC_001317	-	-	LOC103448968	TSS1424	NC_041789.1:17144738-17148286	-	LOC103448968	protein=indole-3-pyruvate monooxygenase YUCCA2	0	0	0	0	0	0	0	0	0
TCONS_00003727	=	XM_029097883.1	LOC114822760	TSS1425	NC_041789.1:17191644-17192427	783	XLOC_001318	-	-	LOC114822760	TSS1425	NC_041789.1:17191644-17192427	-	LOC114822760	protein=E3 ubiquitin-protein ligase RHA1B-like	25.8209	15.8597	24.5789	41.8827	44.8728	37.9265	23.8849	20.0291	16.8411
TCONS_00003728	-	-	LOC114826124	TSS1426	NC_041789.1:17217400-17218259	859	XLOC_001319	-	-	LOC114826124	TSS1426	NC_041789.1:17217400-17218259	-			22.4891	16.7408	14.0451	14.3972	19.7968	34.2562	10.3501	10.4914	10.6365
TCONS_00003729	-	-	LOC114826563	TSS1427	NC_041789.1:17236836-17242138	5302	XLOC_001320	-	-	LOC114826563	TSS1427	NC_041789.1:17236836-17242138	-	LOC114826563	protein=LOW QUALITY PROTEIN: ferric reduction oxidase 2-like	0	0	0	0	0	0	0	0	0
TCONS_00003732	-	-	LOC114822770	TSS1428	NC_041789.1:17261787-17266346	4559	XLOC_001321	-	-	LOC114822770	TSS1428	NC_041789.1:17261787-17266346	-	LOC114822770	protein=ferric reduction oxidase 2-like	0	0	0	0	7.91873	0	0	0	0
TCONS_00003735	=	XM_029097983.1	LOC103424952	TSS1429	NC_041789.1:17275255-17276972	1717	XLOC_001322	-	-	LOC103424952	TSS1429	NC_041789.1:17275255-17276972	-	LOC103424952	protein=probable receptor-like protein kinase At5g24010	776.292	984.184	776.87	828.493	753.599	663.102	670.37	805.933	644.392
TCONS_00003736	-	-	LOC114822790	TSS1430	NC_041789.1:17278390-17281213	2823	XLOC_001323	-	-	LOC114822790	TSS1430	NC_041789.1:17278390-17281213	-	LOC114822790	protein=uncharacterized protein LOC114822790	4.16465	5.28658	7.02255	1.30884	5.27915	3.67031	0.796164	0	0.886372
TCONS_00003739	-	-	LOC114822958	TSS1431	NC_041789.1:17355353-17357086	1733	XLOC_001324	-	-	LOC114822958	TSS1431	NC_041789.1:17355353-17357086	-			1.66586	0	5.26691	0	0	3.67031	0.796164	2.8613	1.77274
TCONS_00003741	-	-	LOC103417620	TSS1432	NC_041789.1:17365188-17369790	4602	XLOC_001325	-	-	LOC103417620	TSS1432	NC_041789.1:17365188-17369790	-			536.408	482.841	533.714	480.343	439.489	533.418	690.274	804.979	680.733
TCONS_00003743	=	XM_029098383.1	LOC103409251	TSS1433	NC_041789.1:17374893-17377556	1491	XLOC_001326	-	-	LOC103409251	TSS1433,TSS1434	NC_041789.1:17374893-17377556	-	LOC103409251	protein=protein BPS1, chloroplastic-like	2612.07	2713.78	2744.94	2658.25	2490.44	2572.89	3337.52	3134.08	2902.87
TCONS_00003749	-	-	LOC103409161	TSS1435	NC_041789.1:17382416-17385743	3327	XLOC_001327	-	-	LOC103409161	TSS1435	NC_041789.1:17382416-17385743	-	LOC103409161	protein=probable serine/threonine-protein kinase At1g01540	15.8257	7.92987	28.0902	7.85302	3.95936	3.67031	43.789	56.2722	19.5002
TCONS_00003752	-	-	LOC103409069	TSS1436	NC_041789.1:17395989-17401129	5140	XLOC_001328	-	-	LOC103409069	TSS1436	NC_041789.1:17395989-17401129	-	LOC103409069	protein=CAAX prenyl protease 1 homolog	2687.87	2514.65	2340.27	2594.11	2953.69	3262.9	3281.79	3082.57	3016.32
TCONS_00003755	-	-	LOC103408736	TSS1437	NC_041789.1:17416716-17418614	1898	XLOC_001329	-	-	LOC103408736	TSS1437	NC_041789.1:17416716-17418614	-	LOC103408736	protein=uncharacterized protein LOC103408736 isoform X1	94.1212	91.634	133.428	32.7209	48.8321	58.7249	38.2159	42.9195	70.9097
TCONS_00003759	=	XM_008347823.3	LOC103408918	TSS1438	NC_041789.1:17418763-17422652	1890	XLOC_001330	-	-	LOC103408918	TSS1438	NC_041789.1:17418763-17422652	-	LOC103408918	protein=sphingoid long-chain bases kinase 2, mitochondrial-like isoform X1	1070.32	843.209	1038.46	1154.39	1055.83	1152.48	394.897	555.092	464.459
TCONS_00003763	-	-	LOC103408635	TSS1439	NC_041789.1:17431483-17433947	2464	XLOC_001331	-	-	LOC103408635	TSS1439	NC_041789.1:17431483-17433947	-	LOC103408635	protein=LOW QUALITY PROTEIN: 50S ribosomal protein L5, chloroplastic	554.732	516.322	616.229	799.699	795.832	797.68	363.847	360.524	322.639
TCONS_00003765	-	-	LOC103417618	TSS1440	NC_041789.1:17466055-17471280	5225	XLOC_001332	-	-	LOC103417618	TSS1440	NC_041789.1:17466055-17471280	-	LOC103417618	protein=protein REVEILLE 3-like	516.417	489.889	463.488	544.476	592.585	579.909	612.25	564.63	713.529
TCONS_00003768	-	-	LOC103408321	TSS1441	NC_041789.1:17474868-17482996	8128	XLOC_001333	-	-	LOC103408321	TSS1441	NC_041789.1:17474868-17482996	-	LOC103408321	protein=C-terminal binding protein AN-like	1319.36	1206.22	1199.1	905.714	1109.94	1032.58	1047.75	1117.81	1139.87
TCONS_00003771	j	XM_008347119.3	LOC103408235	TSS1442	NC_041789.1:17521840-17524531	2102	XLOC_001334	-	-	LOC103408235	TSS1442	NC_041789.1:17521840-17524531	-	LOC103408235	protein=1-aminocyclopropane-1-carboxylate synthase 1	2.49879	0	0	3.92651	27.7155	6.11718	66.8777	105.868	32.7958
TCONS_00003775	-	-	LOC108173358	TSS1443	NC_041789.1:17568630-17572399	3769	XLOC_001335	-	-	LOC108173358	TSS1443	NC_041789.1:17568630-17572399	-	LOC108173358	protein=spindle pole body component 110-like isoform X2	70.7991	81.9419	61.4473	78.5302	62.03	56.278	58.9161	30.5205	51.4096
TCONS_00003779	-	-	LOC103406181	TSS1444	NC_041789.1:17572981-17576815	3834	XLOC_001336	-	-	LOC103406181	TSS1444	NC_041789.1:17572981-17576815	-	LOC103406181	protein=E3 ubiquitin-protein ligase TRAIP-like	63.3027	43.1737	61.4473	22.2502	32.9947	34.2562	31.8465	29.5668	35.4549
TCONS_00003782	-	-	LOC114823706	TSS1445	NC_041789.1:17635727-17638203	2476	XLOC_001337	-	-	LOC114823706	TSS1445	NC_041789.1:17635727-17638203	-	LOC114823706	protein=tripartite motif-containing protein 40-like	39.1478	55.5091	50.0357	22.2502	25.076	33.0328	2.38849	2.8613	0.886372
TCONS_00003786	=	XM_008355787.3	LOC103417616	TSS1446	NC_041789.1:17664141-17666699	2558	XLOC_001338	-	-	LOC103417616	TSS1446	NC_041789.1:17664141-17666699	-	LOC103417616	protein=pentatricopeptide repeat-containing protein At3g61520, mitochondrial-like	129.104	105.732	104.46	81.1478	98.9841	119.897	104.297	98.2379	97.5009
TCONS_00003787	=	XM_008348801.2	LOC103409997	TSS1447	NC_041789.1:17752001-17752941	940	XLOC_001339	-	-	LOC103409997	TSS1447	NC_041789.1:17752001-17752941	-	LOC103409997	protein=hevamine-A-like	0	0	0	0	0	0	0.796164	0	3.54549
TCONS_00003788	-	-	LOC114826565	TSS1448	NC_041789.1:17759227-17759672	445	XLOC_001340	-	-	LOC114826565	TSS1448	NC_041789.1:17759227-17759672	-			0	0	0	0	1.31979	0	0	0	0
TCONS_00003790	-	-	LOC103407300	TSS1449	NC_041789.1:17835343-17842839	7496	XLOC_001341	-	-	LOC103407300	TSS1449	NC_041789.1:17835343-17842839	-	LOC103407300	protein=golgin candidate 3-like	453.947	441.429	574.971	458.093	403.855	477.14	202.226	176.447	212.729
TCONS_00003793	=	XM_008346095.3	LOC103407115	TSS1450	NC_041789.1:17858244-17860663	2096	XLOC_001342	-	-	LOC103407115	TSS1450	NC_041789.1:17858244-17860663	-	LOC103407115	protein=delta(8)-fatty-acid desaturase 1-like	521.415	501.344	668.898	709.389	348.424	510.173	4121.74	4436.92	3400.12
TCONS_00003796	=	XM_008346181.3	LOC103407203	TSS1451	NC_041789.1:17867156-17869292	2136	XLOC_001343	-	-	LOC103407203	TSS1451	NC_041789.1:17867156-17869292	-	LOC103407203	protein=delta(8)-fatty-acid desaturase 1-like	835.43	784.176	871.674	89.0008	43.553	115.003	3603.44	2335.77	3811.4
TCONS_00003797	-	-	LOC103417611	TSS1452	NC_041789.1:17873131-17875595	2464	XLOC_001344	-	-	LOC103417611	TSS1452	NC_041789.1:17873131-17875595	-	LOC103417611	protein=uncharacterized protein LOC103417611	472.272	484.603	438.91	435.842	398.576	404.957	274.676	222.228	217.161
TCONS_00003799	-	-	LOC103417608	TSS1453	NC_041789.1:17945865-17950216	4351	XLOC_001345	-	-	LOC103417608	TSS1453	NC_041789.1:17945865-17950216	-	LOC103417608	protein=rRNA-processing protein FCF1 homolog	481.434	409.71	497.723	306.268	271.876	277.72	226.907	222.228	210.07
TCONS_00003802	=	XM_008350148.3	LOC103411489	TSS1454	NC_041789.1:18094437-18097015	734	XLOC_001346	-	-	LOC103411489	TSS1454	NC_041789.1:18094437-18097015	-	LOC103411489	protein=protein CURVATURE THYLAKOID 1A, chloroplastic isoform X1	318.18	315.432	387.118	291.87	262.638	234.9	242.83	208.875	203.865
TCONS_00003806	-	-	LOC103406220	TSS1455	NC_041789.1:18127679-18130732	3053	XLOC_001347	-	-	LOC103406220	TSS1455	NC_041789.1:18127679-18130732	-			0	0	0.877819	0	0	0	0	0	0
TCONS_00003807	=	unassigned_transcript_7	TRNAM-CAU	TSS1456	NC_041789.1:18161160-18161232	72	XLOC_001348	-	-	TRNAM-CAU	TSS1456	NC_041789.1:18161160-18161232	-			0	0	0	0	0	0	0	0	0
TCONS_00003808	-	-	LOC114826133	TSS1457	NC_041789.1:18172471-18172897	426	XLOC_001349	-	-	LOC114826133	TSS1457	NC_041789.1:18172471-18172897	-			0	1.76219	1.75564	0	1.31979	2.44687	1.59233	8.5839	4.43186
TCONS_00003809	-	-	LOC103423133	TSS1458	NC_041789.1:18195384-18200119	4735	XLOC_001350	-	-	LOC103423133	TSS1458	NC_041789.1:18195384-18200119	-	LOC103423133	protein=fumarate hydratase 1, mitochondrial-like	48.31	51.9847	51.7913	64.133	96.3445	108.886	2.38849	3.81507	2.65912
TCONS_00003811	=	XM_008356867.3	LOC103418733	TSS1459	NC_041789.1:18230720-18233088	2368	XLOC_001351	-	-	LOC103418733	TSS1459	NC_041789.1:18230720-18233088	-	LOC103418733	protein=putative transcription elongation factor SPT5 homolog 1	0	0	0	0	0	0	0	0	0
TCONS_00003812	-	-	LOC103412362	TSS1460	NC_041789.1:18249521-18250440	919	XLOC_001352	-	-	LOC103412362	TSS1460	NC_041789.1:18249521-18250440	-	LOC103412362	protein=arabinogalactan protein 41-like	0	0	0	0	0	0	0	4.76883	0
TCONS_00003814	-	-	LOC103412560	TSS1461	NC_041789.1:18255341-18259668	4327	XLOC_001353	-	-	LOC103412560	TSS1461	NC_041789.1:18255341-18259668	-	LOC103412560	protein=tubulin gamma-1 chain	435.623	512.798	454.71	192.399	249.44	250.804	428.336	411.073	436.981
TCONS_00003817	=	XM_029099234.1	LOC103412857	TSS1462	NC_041789.1:18279385-18284876	3986	XLOC_001354	-	-	LOC103412857	TSS1462,TSS1463	NC_041789.1:18279385-18284876	-	LOC103412857	protein=protein SUPPRESSOR OF PHYA-105 1	716.321	626.459	639.052	441.078	562.23	617.835	175.952	163.094	195.888
TCONS_00003821	=	XM_029105950.1	LOC114826134	TSS1464	NC_041789.1:18385913-18386420	507	XLOC_001355	-	-	LOC114826134	TSS1464	NC_041789.1:18385913-18386420	-	LOC114826134	protein=uncharacterized protein LOC114826134	0	0	0	0	0	0	0	0	0
TCONS_00003822	-	-	LOC103413357	TSS1465	NC_041789.1:18416501-18417400	899	XLOC_001356	-	-	LOC103413357	TSS1465	NC_041789.1:18416501-18417400	-			238.218	283.713	182.586	353.386	333.906	360.914	494.418	508.357	342.139
TCONS_00003824	-	-	LOC108169987	TSS1466	NC_041789.1:18488312-18489861	1549	XLOC_001357	-	-	LOC108169987	TSS1466	NC_041789.1:18488312-18489861	-			0	0	0	20.9414	30.3551	17.1281	20.7003	19.0753	27.4775
TCONS_00003826	=	NM_001293945.1	WRKY12	TSS1467	NC_041789.1:18495945-18501607	1549	XLOC_001358	-	-	WRKY12	TSS1467,TSS1468	NC_041789.1:18495945-18501607	-	WRKY12	protein=probable WRKY transcription factor 46 isoform X1	67.4674	54.628	47.3999	184.546	114.467	160.27	55.7315	131.62	34.5685
TCONS_00003830	-	-	LOC103417627	TSS1469	NC_041789.1:18573315-18575541	2226	XLOC_001359	-	-	LOC103417627	TSS1469	NC_041789.1:18573315-18575541	-	LOC103417627	protein=transcription factor CPC-like	109.114	118.067	84.2706	43.1916	36.9541	58.7249	31.0504	28.613	37.2276
TCONS_00003834	-	-	LOC103427919	TSS1470	NC_041789.1:18586651-18588415	1764	XLOC_001360	-	-	LOC103427919	TSS1470	NC_041789.1:18586651-18588415	-	LOC103427919	protein=histone H3-like centromeric protein HTR12	7.49638	13.2164	0.877819	0	0	1.22344	3.18465	3.81507	1.77274
TCONS_00003837	-	-	LOC103414117	TSS1471	NC_041789.1:18588805-18592316	3511	XLOC_001361	-	-	LOC103414117	TSS1471	NC_041789.1:18588805-18592316	-	LOC103414117	protein=rhodanese-like domain-containing protein 4, chloroplastic	114.944	142.738	207.165	75.9125	124.06	84.4171	4.77698	7.63013	9.75009
TCONS_00003840	-	-	LOC103418990	TSS1472	NC_041789.1:18596846-18600603	3757	XLOC_001362	-	-	LOC103418990	TSS1472	NC_041789.1:18596846-18600603	-	LOC103418990	protein=chitinase domain-containing protein 1	0.832931	0	0	18.3237	0	0	0	0	0
TCONS_00003843	-	-	LOC103413926	TSS1473	NC_041789.1:18642345-18648591	3136	XLOC_001363	-	-	LOC103413926	TSS1473	NC_041789.1:18642345-18648591	-	LOC103413926	protein=abscisic acid receptor PYL3	1353.44	1618.53	1223.59	2837.55	2643.48	2752.69	4387.65	4914.74	4567.45
TCONS_00003845	=	XM_008364421.3	LOC103426328	TSS1474	NC_041789.1:18678736-18681098	1462	XLOC_001364	-	-	LOC103426328	TSS1474	NC_041789.1:18678736-18681098	-	LOC103426328	protein=zinc finger CCCH domain-containing protein 1	462.277	437.024	411.697	380.871	406.495	428.203	424.355	423.472	365.185
TCONS_00003851	-	-	LOC103406205	TSS1475	NC_041789.1:18708871-18713293	4422	XLOC_001365	-	-	LOC103406205	TSS1475	NC_041789.1:18708871-18713293	-	LOC103406205	protein=DEAD-box ATP-dependent RNA helicase 31-like	535.575	494.295	498.601	621.697	571.468	699.805	1136.13	968.073	1125.69
TCONS_00003854	-	-	LOC103419356	TSS1476	NC_041789.1:18765872-18766377	505	XLOC_001366	-	-	LOC103419356	TSS1476	NC_041789.1:18765872-18766377	-	LOC103419356	protein=non-specific lipid-transfer protein A-like	0	0	0	0	0	0	0	0	0
TCONS_00003856	-	-	LOC103417629	TSS1477	NC_041789.1:18766997-18776767	9770	XLOC_001367	-	-	LOC103417629	TSS1477	NC_041789.1:18766997-18776767	-	LOC103417629	protein=beclin-1-like protein	495.594	505.749	490.701	294.488	303.551	353.573	683.108	580.844	639.96
TCONS_00003860	-	-	LOC103414729	TSS1478	NC_041789.1:18785593-18787644	2051	XLOC_001368	-	-	LOC103414729	TSS1478	NC_041789.1:18785593-18787644	-	LOC103414729	protein=probable F-box protein At3g61730	206.567	94.2773	324.793	371.709	430.251	466.129	11.1463	1.90753	1.77274
TCONS_00003863	-	-	LOC103414641	TSS1479	NC_041789.1:18789384-18797699	8315	XLOC_001369	-	-	LOC103414641	TSS1479	NC_041789.1:18789384-18797699	-	LOC103414641	protein=histone-lysine N-methyltransferase ATX3	383.148	358.606	403.797	290.562	325.988	294.848	376.585	364.339	414.822
TCONS_00003866	-	-	LOC103415064	TSS1480	NC_041789.1:18837586-18839821	2235	XLOC_001370	-	-	LOC103415064	TSS1480	NC_041789.1:18837586-18839821	-	LOC103415064	protein=cytochrome b561 and DOMON domain-containing protein At3g61750	0	0	1.75564	0	0	0	0	0	0
TCONS_00003868	-	-	LOC103419556	TSS1481	NC_041789.1:18841672-18842762	1090	XLOC_001371	-	-	LOC103419556	TSS1481	NC_041789.1:18841672-18842762	-	LOC103419556	protein=uncharacterized protein LOC103419556	0	0	0	0	0	0	0	0	0
TCONS_00003870	-	-	LOC103439354	TSS1482	NC_041789.1:18846242-18856328	10086	XLOC_001372	-	-	LOC103439354	TSS1482	NC_041789.1:18846242-18856328	-	LOC103439354	protein=dynamin-related protein 1B-like	0	0.881096	2.63346	0	0	0	7.16547	4.76883	2.65912
TCONS_00003874	-	-	LOC103426329	TSS1483	NC_041789.1:18878161-18883725	5564	XLOC_001373	-	-	LOC103426329	TSS1483	NC_041789.1:18878161-18883725	-	LOC103426329	protein=uncharacterized protein LOC103426329	196.572	209.701	193.998	263.076	245.481	238.57	163.214	150.695	192.343
TCONS_00003877	-	-	LOC103426330	TSS1484	NC_041789.1:18905425-18909347	3922	XLOC_001374	-	-	LOC103426330	TSS1484	NC_041789.1:18905425-18909347	-	LOC103426330	protein=E3 ubiquitin-protein ligase SINAT3-like isoform X1	573.889	559.496	541.614	688.448	616.341	688.794	498.398	551.277	436.981
TCONS_00003881	-	-	LOC103415344	TSS1485	NC_041789.1:18911350-18914045	2695	XLOC_001375	-	-	LOC103415344	TSS1485	NC_041789.1:18911350-18914045	-	LOC103415344	protein=UV-stimulated scaffold protein A homolog	137.434	148.905	137.818	126.957	151.776	127.237	196.652	190.753	243.752
TCONS_00003883	=	XM_008345212.3	LOC103406209	TSS1486	NC_041789.1:18918516-18920337	1821	XLOC_001376	-	-	LOC103406209	TSS1486	NC_041789.1:18918516-18920337	-	LOC103406209	protein=aspartyl protease family protein 2-like	14.9928	3.52438	21.0677	0	0	0	0	0.953766	0
TCONS_00003884	j	XM_008357784.3	LOC103419652	TSS1487	NC_041789.1:18933602-18943909	7509	XLOC_001377	-	-	LOC103419652	TSS1487,TSS1488	NC_041789.1:18933602-18943909	-	LOC103419652	protein=lysine-specific demethylase JMJ25	2187.28	2080.27	2344.65	1884.72	2015.32	1981.97	905.238	951.859	1067.19
TCONS_00003889	-	-	LOC114823871	TSS1489	NC_041789.1:18944739-18946694	1955	XLOC_001378	-	-	LOC114823871	TSS1489	NC_041789.1:18944739-18946694	-	LOC114823871	protein=cytochrome P450 703A2	0	0	0	0	0	0	0	0	0
TCONS_00003891	=	XM_029099526.1	LOC103420044	TSS1490	NC_041789.1:18951226-18954803	1628	XLOC_001379	-	-	LOC103420044	TSS1490	NC_041789.1:18951226-18954803	-	LOC103420044	protein=protein DEFECTIVE IN MERISTEM SILENCING 3-like isoform X2	4.16465	6.16767	2.63346	5.23534	1.31979	2.44687	7.96164	6.67636	7.09097
TCONS_00003896	-	-	LOC103415544	TSS1491	NC_041789.1:18959059-18961818	2759	XLOC_001380	-	-	LOC103415544	TSS1491	NC_041789.1:18959059-18961818	-	LOC103415544	protein=transcription factor bHLH13-like	340.669	370.941	487.19	246.061	254.719	211.654	490.437	502.635	504.345
TCONS_00003898	=	XM_008355809.2	LOC103417636	TSS1492	NC_041789.1:18991341-18992119	778	XLOC_001381	-	-	LOC103417636	TSS1492	NC_041789.1:18991341-18992119	-	LOC103417636	protein=ethylene-responsive transcription factor ERF023-like	0	0	1.75564	0	0	0	0	0	0
TCONS_00003899	=	XM_008379533.2	LOC103440824	TSS1493	NC_041789.1:19017067-19017430	363	XLOC_001382	-	-	LOC103440824	TSS1493	NC_041789.1:19017067-19017430	-	LOC103440824	protein=triosephosphate isomerase, cytosolic-like	256.543	192.96	145.718	235.59	232.283	321.764	156.048	125.897	139.16
TCONS_00003900	-	-	LOC103406211	TSS1494	NC_041789.1:19055076-19056913	1837	XLOC_001383	-	-	LOC103406211	TSS1494	NC_041789.1:19055076-19056913	-	LOC103406211	protein=uncharacterized protein LOC103406211	378.984	432.618	364.295	503.902	534.514	491.821	578.015	576.075	601.846
TCONS_00003903	=	XM_008345213.3	LOC103406210	TSS1495	NC_041789.1:19057722-19060958	1913	XLOC_001384	-	-	LOC103406210	TSS1495	NC_041789.1:19057722-19060958	-	LOC103406210	protein=uncharacterized protein LOC103406210	453.947	544.517	522.302	1519.56	1536.23	1496.26	556.518	598.012	616.028
TCONS_00003907	-	-	LOC103415639	TSS1496	NC_041789.1:19062625-19076656	14031	XLOC_001385	-	-	LOC103415639	TSS1496	NC_041789.1:19062625-19076656	-	LOC103415639	protein=LOW QUALITY PROTEIN: uncharacterized protein LOC103415639	1646.7	1538.39	1647.67	1535.26	1437.25	1585.57	1001.57	918.477	1116.83
TCONS_00003910	-	-	LOC114823883	TSS1497	NC_041789.1:19082063-19085592	3529	XLOC_001386	-	-	LOC114823883	TSS1497	NC_041789.1:19082063-19085592	-	LOC114823883	protein=protein KINESIN LIGHT CHAIN-RELATED 1-like	180.746	187.673	142.207	36.6474	52.7915	31.8093	310.504	414.888	213.616
TCONS_00003912	-	-	LOC114823885	TSS1498	NC_041789.1:19100302-19102449	2147	XLOC_001387	-	-	LOC114823885	TSS1498	NC_041789.1:19100302-19102449	-	LOC114823885	protein=pyridoxine/pyridoxamine 5'-phosphate oxidase 2	79.1284	74.0121	66.7142	13.0884	21.1166	12.2344	37.4197	67.7174	49.6368
TCONS_00003915	-	-	LOC103416365	TSS1499	NC_041789.1:19114708-19115907	1199	XLOC_001388	-	-	LOC103416365	TSS1499	NC_041789.1:19114708-19115907	-	LOC103416365	protein=myb-related protein 308-like	0	0	0	0	0	0	0	0	0
TCONS_00003917	-	-	LOC103416557	TSS1500	NC_041789.1:19196667-19200004	3337	XLOC_001389	-	-	LOC103416557	TSS1500	NC_041789.1:19196667-19200004	-	LOC103416557	protein=ORM1-like protein 2	669.676	657.298	695.233	596.829	637.458	636.187	697.439	643.792	629.324
TCONS_00003919	-	-	LOC103416459	TSS1501	NC_041789.1:19204079-19206552	2473	XLOC_001390	-	-	LOC103416459	TSS1501	NC_041789.1:19204079-19206552	-	LOC103416459	protein=uncharacterized protein LOC103416459	68.3003	86.3474	64.9586	95.545	56.7509	70.9593	26.2734	18.1216	25.7048
TCONS_00003921	-	-	LOC103417047	TSS1502	NC_041789.1:19211422-19234835	23413	XLOC_001391	-	-	LOC103417047	TSS1502	NC_041789.1:19211422-19234835	-			1.66586	3.52438	2.63346	1.30884	3.95936	2.44687	3.98082	6.67636	7.97735
TCONS_00003922	=	XM_008355071.3	LOC103416823	TSS1503	NC_041789.1:19235495-19242060	688	XLOC_001392	-	-	LOC103416823	TSS1503	NC_041789.1:19235495-19242060	-	LOC103416823	protein=DNA-directed RNA polymerase III subunit RPC10-like	94.3176	92.0358	90.4024	61.2591	71.0167	74.8606	57.6023	33.2042	66.1359
TCONS_00003928	-	-	LOC114826146	TSS1504	NC_041789.1:19249539-19252796	3257	XLOC_001393	-	-	LOC114826146	TSS1504	NC_041789.1:19249539-19252796	-	LOC114826146	protein=uncharacterized protein LOC114826146	0	0.881096	0	0	0	0	0	0	0
TCONS_00003931	-	-	LOC114823898	TSS1505	NC_041789.1:19268353-19275658	7305	XLOC_001394	-	-	LOC114823898	TSS1505	NC_041789.1:19268353-19275658	-	LOC114823898	protein=U-box domain-containing protein 43-like	275.7	263.448	217.699	269.62	217.765	233.676	160.029	157.371	160.433
TCONS_00003935	=	XM_008364426.3	LOC103426332	TSS1506	NC_041789.1:19286759-19287645	886	XLOC_001395	-	-	LOC103426332	TSS1506	NC_041789.1:19286759-19287645	-	LOC103426332	protein=uncharacterized protein LOC103426332	86.6248	91.634	64.0808	158.369	182.131	193.303	85.9857	62.9486	85.9781
TCONS_00003936	=	XM_008364427.3	LOC103426333	TSS1507	NC_041789.1:19301631-19303681	2050	XLOC_001396	-	-	LOC103426333	TSS1507	NC_041789.1:19301631-19303681	-	LOC103426333	protein=AAA-ATPase At2g46620-like	982.026	904.886	1028.8	1443.65	1723.64	1448.55	5632.06	5979.16	5824.35
TCONS_00003937	-	-	LOC103418212	TSS1508	NC_041789.1:19532002-19532802	800	XLOC_001397	-	-	LOC103418212	TSS1508	NC_041789.1:19532002-19532802	-			168.252	195.603	160.641	27.4856	36.9541	37.9265	4.77698	3.81507	4.43186
TCONS_00003938	-	-	LOC103421565	TSS1509	NC_041789.1:19554591-19561112	6521	XLOC_001398	-	-	LOC103421565	TSS1509	NC_041789.1:19554591-19561112	-	LOC103421565	protein=CDPK-related kinase 3-like	316.514	328.649	323.037	446.313	327.307	402.51	482.475	495.005	391.776
TCONS_00003941	=	XM_029099717.1	LOC108170299	TSS1510	NC_041789.1:19676747-19680661	1411	XLOC_001399	-	-	LOC108170299	TSS1510	NC_041789.1:19676747-19680661	-	LOC108170299	protein=GRF1-interacting factor 3-like isoform X2	415.633	417.64	421.353	486.887	497.56	477.14	1161.6	891.772	1226.74
TCONS_00003947	-	-	LOC103427673	TSS1511	NC_041789.1:19699518-19700492	974	XLOC_001400	-	-	LOC103427673	TSS1511	NC_041789.1:19699518-19700492	-			4.99759	30.8384	3.51128	0	34.3145	15.9047	1524.65	1352.44	1311.83
TCONS_00003949	-	-	LOC103427724	TSS1512	NC_041789.1:19735025-19735636	611	XLOC_001401	-	-	LOC103427724	TSS1512	NC_041789.1:19735025-19735636	-			0	0	0	0	0	0	0	0	0
TCONS_00003950	-	-	LOC103430764	TSS1513	NC_041789.1:19753235-19758270	5035	XLOC_001402	-	-	LOC103430764	TSS1513	NC_041789.1:19753235-19758270	-	LOC103430764	protein=heterogeneous nuclear ribonucleoprotein Q	1206.08	1172.74	1258.79	2116.39	1872.78	1974.63	1473.7	1408.71	1478.47
TCONS_00003956	-	-	LOC103440990	TSS1514	NC_041789.1:19776734-19784381	7647	XLOC_001403	-	-	LOC103440990	TSS1514	NC_041789.1:19776734-19784381	-			0.832931	0	2.63346	0	14.5177	0	0	0	0.886372
TCONS_00003957	-	-	LOC103434065	TSS1515	NC_041789.1:19787320-19792830	5510	XLOC_001404	-	-	LOC103434065	TSS1515	NC_041789.1:19787320-19792830	-	LOC103434065	protein=probable L-gulonolactone oxidase 6	0.832931	0	2.63346	0	1.31979	0	0	0.953766	5.31823
TCONS_00003960	-	-	LOC114826568	TSS1516	NC_041789.1:19801323-19802137	814	XLOC_001405	-	-	LOC114826568	TSS1516	NC_041789.1:19801323-19802137	-			0	0.881096	7.02255	1.30884	0	4.89374	0	0	0
TCONS_00003962	=	XM_008352304.2	LOC103413776	TSS1517	NC_041789.1:19832515-19835557	2319	XLOC_001406	-	-	LOC103413776	TSS1517	NC_041789.1:19832515-19835557	-	LOC103413776	protein=protein IQ-DOMAIN 1-like isoform X1	329.841	294.286	325.671	643.947	535.834	556.663	213.372	190.753	162.206
TCONS_00003966	-	-	LOC103409182	TSS1518	NC_041789.1:19878773-19889236	10463	XLOC_001407	-	-	LOC103409182	TSS1518	NC_041789.1:19878773-19889236	-	LOC103409182	protein=NAC domain-containing protein 43-like	64.1357	92.5151	99.1936	78.5302	73.9081	78.2999	38.2159	28.613	50.5232
TCONS_00003969	-	-	LOC103415570	TSS1519	NC_041789.1:19990610-19992427	1817	XLOC_001408	-	-	LOC103415570	TSS1519	NC_041789.1:19990610-19992427	-	LOC103415570	protein=NAC domain-containing protein 43-like	0	0	0.877819	0	0	0	0	0	0
TCONS_00003971	=	XM_008359730.3	LOC103421657	TSS1520	NC_041789.1:20096028-20097008	980	XLOC_001409	-	-	LOC103421657	TSS1520	NC_041789.1:20096028-20097008	-	LOC103421657	protein=uncharacterized protein LOC103421657	0	0.881096	0	0	0	0	0	0	0
TCONS_00003972	=	XM_008363713.3	LOC103425625	TSS1521	NC_041789.1:20229289-20230828	1539	XLOC_001410	-	-	LOC103425625	TSS1521	NC_041789.1:20229289-20230828	-	LOC103425625	protein=pentatricopeptide repeat-containing protein At4g01400, mitochondrial-like	18.3245	22.0274	22.8233	19.6325	15.8375	12.2344	15.9233	17.1678	17.7274
TCONS_00003973	-	-	LOC108172651	TSS1522	NC_041789.1:20314899-20325969	9215	XLOC_001411	-	-	LOC108172651	TSS1522	NC_041789.1:20314899-20325969	-			20.8233	30.8384	35.1128	30.1032	22.4364	52.6077	31.0504	33.3818	23.932
TCONS_00003974	-	-	LOC103421923	TSS1523	NC_041789.1:20361787-20364325	2538	XLOC_001412	-	-	LOC103421923	TSS1523,TSS1524	NC_041789.1:20361787-20364325	-	LOC103421923	protein=caffeic acid 3-O-methyltransferase 1-like	129.104	159.478	100.949	53.6623	23.7562	74.6296	46.1775	20.9829	8.86372
TCONS_00003978	-	-	LOC103439452	TSS1525	NC_041789.1:20400394-20402396	2002	XLOC_001413	-	-	LOC103439452	TSS1525	NC_041789.1:20400394-20402396	-	LOC103439452	protein=caffeic acid 3-O-methyltransferase-like	27.4867	26.4329	29.8458	1454.12	1913.69	1388.6	1145.68	934.691	592.983
TCONS_00003981	-	-	LOC103420717	TSS1526	NC_041789.1:20405723-20454128	5645	XLOC_001414	-	-	LOC103420717	TSS1526	NC_041789.1:20405723-20454128	-	LOC103420717	protein=protein DMR6-LIKE OXYGENASE 2-like	0.832931	0.881096	0	2.61767	6.59894	7.34061	15.1271	21.9366	2.65912
TCONS_00003984	=	XR_003772046.1	LOC103430582	TSS1527	NC_041789.1:20499990-20516238	986	XLOC_001415	-	-	LOC103430582	TSS1527	NC_041789.1:20499990-20516238	-			0	0	0	0	0	0	0	0	0
TCONS_00003988	-	-	LOC103406240	TSS1528	NC_041789.1:20553963-20555662	1699	XLOC_001416	-	-	LOC103406240	TSS1528	NC_041789.1:20553963-20555662	-	LOC103406240	protein=caffeic acid 3-O-methyltransferase 1-like	0.832931	4.40548	0	11.7795	22.4364	26.9156	14.3309	6.67636	7.97735
TCONS_00003991	-	-	LOC114823935	TSS1529	NC_041789.1:20590936-20591892	956	XLOC_001417	-	-	LOC114823935	TSS1529	NC_041789.1:20590936-20591892	-			0	0	0	0	0	0	1.59233	1.90753	2.65912
TCONS_00003993	-	-	LOC103406242	TSS1530	NC_041789.1:20595825-20596807	982	XLOC_001418	-	-	LOC103406242	TSS1530	NC_041789.1:20595825-20596807	-			6.66345	2.64329	6.14473	0	2.63958	2.44687	0.796164	0	0
TCONS_00003995	=	XM_008360337.3	LOC103422268	TSS1531	NC_041789.1:20657373-20662368	2719	XLOC_001419	-	-	LOC103422268	TSS1531	NC_041789.1:20657373-20662368	-	LOC103422268	protein=serine/threonine-protein kinase ATG1a-like isoform X1	493.095	555.091	531.081	387.415	450.048	429.426	400.47	388.183	532.709
TCONS_00004000	=	XM_008360618.3	LOC103422522	TSS1532	NC_041789.1:20710115-20719840	6683	XLOC_001420	-	-	LOC103422522	TSS1532	NC_041789.1:20710115-20719840	-	LOC103422522	protein=endoribonuclease Dicer homolog 1 isoform X1	1500.94	1585.09	1456.3	1679.24	1483.44	1421.63	1030.24	977.611	1076.06
TCONS_00004004	-	-	LOC103423195	TSS1533	NC_041789.1:20747411-20750648	3237	XLOC_001421	-	-	LOC103423195	TSS1533	NC_041789.1:20747411-20750648	-	LOC103423195	protein=NAC domain-containing protein 55-like	169.918	61.6767	153.618	277.473	254.719	152.929	157.64	125.897	304.025
TCONS_00004008	-	-	LOC103423344	TSS1534	NC_041789.1:20752698-20757089	4391	XLOC_001422	-	-	LOC103423344	TSS1534	NC_041789.1:20752698-20757089	-	LOC103423344	protein=NAC domain-containing protein 74-like	418.131	283.713	294.947	215.958	207.207	134.578	122.609	99.1917	142.706
TCONS_00004011	-	-	LOC108171582	TSS1535	NC_041789.1:20763593-20771308	7715	XLOC_001423	-	-	LOC108171582	TSS1535	NC_041789.1:20763593-20771308	-	LOC108171582	protein=NAC domain-containing protein 71-like	4.99759	4.40548	21.0677	136.119	13.1979	30.5859	1.59233	2.8613	1.77274
TCONS_00004014	-	-	LOC103423433	TSS1536	NC_041789.1:20797792-20798705	913	XLOC_001424	-	-	LOC103423433	TSS1536	NC_041789.1:20797792-20798705	-	LOC103423433	protein=NAC domain-containing protein 91-like	4.99759	0	1.75564	1.30884	2.63958	0	0	0	0.886372
TCONS_00004016	-	-	LOC103423046	TSS1537	NC_041789.1:20813012-20817104	4092	XLOC_001425	-	-	LOC103423046	TSS1537	NC_041789.1:20813012-20817104	-	LOC103423046	protein=uncharacterized protein LOC103423046	371.487	168.289	287.925	98.1627	134.618	137.025	43.789	50.5496	58.5005
TCONS_00004020	-	-	LOC103423708	TSS1538	NC_041789.1:20829609-20832753	3144	XLOC_001426	-	-	LOC103423708	TSS1538	NC_041789.1:20829609-20832753	-	LOC103423708	protein=NAC domain-containing protein 22-like	83.2931	55.5091	53.547	52.3534	38.2738	17.1281	3.98082	3.81507	3.54549
TCONS_00004023	-	-	LOC103426346	TSS1539	NC_041789.1:20838704-20841422	2718	XLOC_001427	-	-	LOC103426346	TSS1539	NC_041789.1:20838704-20841422	-	LOC103426346	protein=NAC domain-containing protein 62-like	273.201	207.058	252.812	163.604	190.049	113.78	78.8202	53.4109	91.2963
TCONS_00004026	-	-	LOC103406251	TSS1540	NC_041789.1:20885940-20888574	2634	XLOC_001428	-	-	LOC103406251	TSS1540	NC_041789.1:20885940-20888574	-	LOC103406251	protein=transcription factor JUNGBRUNNEN 1-like	203.235	138.332	199.265	170.149	154.415	149.259	61.3046	58.1797	55.8414
TCONS_00004029	-	-	LOC103417664	TSS1541	NC_041789.1:20904264-20905808	1544	XLOC_001429	-	-	LOC103417664	TSS1541	NC_041789.1:20904264-20905808	-	LOC103417664	protein=NAC domain-containing protein 91-like	920.389	565.664	1230.7	462.019	732.482	546.876	169.583	147.834	136.501
TCONS_00004031	-	-	LOC103406245	TSS1542	NC_041789.1:20912164-20913691	1527	XLOC_001430	-	-	LOC103406245	TSS1542	NC_041789.1:20912164-20913691	-	LOC103406245	protein=protein NTM1-like 9	708.824	192.079	675.921	251.296	237.562	47.714	7.16547	15.2603	33.6821
TCONS_00004033	-	-	LOC103410855	TSS1543	NC_041789.1:20917863-20933038	15175	XLOC_001431	-	-	LOC103410855	TSS1543	NC_041789.1:20917863-20933038	-	LOC103410855	protein=NAC domain-containing protein 71-like isoform X1	0.832931	0.881096	2.63346	23.559	1.31979	0	3.18465	6.67636	3.54549
TCONS_00004036	=	XM_029099974.1	LOC103423992	TSS1544	NC_041789.1:20937222-20940169	1969	XLOC_001432	-	-	LOC103423992	TSS1544	NC_041789.1:20937222-20940169	-	LOC103423992	protein=NAC domain-containing protein 71-like isoform X2	84.959	6.16767	64.0808	28.7944	50.1519	48.9374	0.796164	3.81507	6.2046
TCONS_00004040	-	-	LOC103421272	TSS1545	NC_041789.1:20961220-20963761	2541	XLOC_001433	-	-	LOC103421272	TSS1545	NC_041789.1:20961220-20963761	-	LOC103421272	protein=NAC domain-containing protein 71-like	32.4843	32.6006	34.2349	0	5.27915	7.34061	3.18465	1.90753	7.97735
TCONS_00004043	=	XM_029100006.1	LOC103441476	TSS1546	NC_041789.1:20976375-21029437	1968	XLOC_001434	-	-	LOC103441476	TSS1546,TSS1547	NC_041789.1:20976375-21029437	-	LOC103441476	protein=NAC domain-containing protein 100-like isoform X2	175.748	147.143	154.496	357.312	1319.79	102.769	201.429	207.921	211.843
TCONS_00004046	=	XM_029099994.1	LOC103424083	TSS1548	NC_041789.1:21043526-21083335	2107	XLOC_001435	-	-	LOC103420407,LOC103424083	TSS1548,TSS1549	NC_041789.1:21043526-21083335	-			583.052	545.399	562.682	197.634	196.648	223.889	640.116	561.768	584.119
TCONS_00004049	-	-	LOC103420406	TSS1550	NC_041789.1:21085442-21089411	3969	XLOC_001436	-	-	LOC103420406	TSS1550	NC_041789.1:21085442-21089411	-	LOC103420406	protein=uncharacterized calcium-binding protein At1g02270-like	62.4698	81.0609	50.0357	102.089	26.3958	46.4906	577.219	510.265	422.799
TCONS_00004052	-	-	LOC103438005	TSS1551	NC_041789.1:21097042-21100282	3240	XLOC_001437	-	-	LOC103438005	TSS1551	NC_041789.1:21097042-21100282	-	LOC103438005	protein=ribosome production factor 1-like	234.054	236.134	220.333	143.972	171.572	205.537	388.528	377.691	399.754
TCONS_00004055	-	-	LOC103406253	TSS1552	NC_041789.1:21126380-21130475	4095	XLOC_001438	-	-	LOC103406253	TSS1552	NC_041789.1:21126380-21130475	-	LOC103406253	protein=WAT1-related protein At3g30340-like	0	0	0	0	0	0	0	0	0
TCONS_00004058	-	-	LOC114826158	TSS1553	NC_041789.1:21215660-21218418	2758	XLOC_001439	-	-	LOC114826158	TSS1553	NC_041789.1:21215660-21218418	-			0.832931	1.76219	3.51128	0	0	0	0.796164	2.8613	1.77274
TCONS_00004059	-	-	LOC114826159	TSS1554	NC_041789.1:21220539-21222577	2038	XLOC_001440	-	-	LOC114826159	TSS1554	NC_041789.1:21220539-21222577	-			732.979	1226.49	726.834	642.638	853.903	853.958	242.83	221.274	254.389
TCONS_00004060	-	-	LOC114823977	TSS1555	NC_041789.1:21226240-21230292	2575	XLOC_001441	-	-	LOC114823977	TSS1555	NC_041789.1:21226240-21230292	-			55.8064	51.1036	47.4022	41.508	42.3994	73.4061	77.3676	82.3795	103.705
TCONS_00004061	-	-	LOC114823980	TSS1556	NC_041789.1:21231620-21234301	2681	XLOC_001442	-	-	LOC114823980	TSS1556	NC_041789.1:21231620-21234301	-			0	0	0	0	0	0	0	0.953766	0
TCONS_00004062	-	-	LOC103449977	TSS1557	NC_041789.1:21265873-21268178	2305	XLOC_001443	-	-	LOC103449977	TSS1557	NC_041789.1:21265873-21268178	-	LOC103449977	protein=uncharacterized protein LOC103449977	27.4867	13.2164	28.0902	30.1032	14.5177	12.2344	0	0	0
TCONS_00004064	-	-	LOC114819161	TSS1558	NC_041789.1:21271137-21273838	2701	XLOC_001444	-	-	LOC114819161	TSS1558	NC_041789.1:21271137-21273838	-	LOC114819161	protein=LOW QUALITY PROTEIN: probable inactive purple acid phosphatase 29	2471.31	3711.18	2507.05	2336.27	2871.86	2641.4	834.38	857.436	865.099
TCONS_00004067	=	XM_008378059.3	LOC103439499	TSS1559	NC_041789.1:21304485-21305601	1116	XLOC_001445	-	-	LOC103439499	TSS1559	NC_041789.1:21304485-21305601	-	LOC103439499	protein=metalloendoproteinase 2-MMP-like	0	0	0	0	0	0	0.796164	0	0
TCONS_00004068	-	-	LOC103439498	TSS1560	NC_041789.1:21318344-21321074	2730	XLOC_001446	-	-	LOC103439498	TSS1560	NC_041789.1:21318344-21321074	-			0	0	0	0	0	0	0	0	0
TCONS_00004069	=	XM_029100091.1	LOC114823992	TSS1561	NC_041789.1:21326832-21330233	3401	XLOC_001447	-	-	LOC114823992	TSS1561	NC_041789.1:21326832-21330233	-	LOC114823992	protein=40S ribosomal protein S13	2821.97	3065.33	2710.71	2519.51	2379.58	2355.11	2723.68	3372.52	2456.14
TCONS_00004072	-	-	LOC114823993	TSS1563	NC_041789.1:21331538-21334320	2782	XLOC_001448	-	-	LOC114823993	TSS1563	NC_041789.1:21331538-21334320	-	LOC114823993	protein=ras-related protein RABC2a-like	4.16465	0	4.3891	0	1.31979	2.44687	1.59233	0.953766	5.31823
TCONS_00004075	=	XM_029100109.1	LOC103439480	TSS1564	NC_041789.1:21336072-21339587	1413	XLOC_001449	-	-	LOC103439480	TSS1564	NC_041789.1:21336072-21339587	-	LOC103439480	protein=mRNA cap guanine-N7 methyltransferase 2 isoform X2	237.385	221.155	248.423	191.09	199.288	189.633	57.3238	76.3013	69.137
TCONS_00004079	=	XM_029100104.1	LOC114823994	TSS1565	NC_041789.1:21343457-21357012	2181	XLOC_001450	-	-	LOC114823994	TSS1565,TSS1566	NC_041789.1:21343457-21357012	-	LOC114823994	protein=dihydrolipoyllysine-residue acetyltransferase component 1 of pyruvate dehydrogenase complex, mitochondrial-like isoform X2	956.205	947.178	903.276	866.449	1025.48	899.225	679.924	687.666	690.484
TCONS_00004087	=	XM_029100121.1	LOC114824000	TSS1567	NC_041789.1:21361435-21362989	1554	XLOC_001451	-	-	LOC114824000	TSS1567	NC_041789.1:21361435-21362989	-	LOC114824000	protein=zinc finger protein ZAT5-like	0	0	0	0	0	0	0	0	0
TCONS_00004088	=	XM_029100130.1	LOC114824004	TSS1568	NC_041789.1:21378285-21387529	3412	XLOC_001452	-	-	LOC114824004	TSS1568	NC_041789.1:21378285-21387529	-	LOC114824004	protein=pullulanase 1, chloroplastic isoform X1	3034.37	2265.3	3262.85	2192.3	3189.93	2853.05	551.741	757.291	632.869
TCONS_00004093	-	-	LOC103439483	TSS1569	NC_041789.1:21389170-21390694	1524	XLOC_001453	-	-	LOC103439483	TSS1569	NC_041789.1:21389170-21390694	-	LOC103439483	protein=uncharacterized protein LOC103439483	110.78	14.0975	114.994	56.2799	98.9841	110.109	2.38849	0	1.77274
TCONS_00004095	-	-	LOC114824006	TSS1570	NC_041789.1:21409300-21411773	2473	XLOC_001454	-	-	LOC114824006	TSS1570	NC_041789.1:21409300-21411773	-	LOC114824006	protein=shugoshin-1-like	0	1.76219	4.3891	0	0	6.11718	0.796164	2.8613	3.54549
TCONS_00004097	=	XM_029100172.1	LOC103432588	TSS1571	NC_041789.1:21438182-21441802	2016	XLOC_001455	-	-	LOC103432588	TSS1571	NC_041789.1:21438182-21441802	-	LOC103432588	protein=serine/threonine protein phosphatase 2A 57 kDa regulatory subunit B' alpha isoform isoform X2	348.998	286.356	353.761	263.076	267.917	256.922	207.799	195.522	220.707
TCONS_00004100	-	-	LOC103432579	TSS1572	NC_041789.1:21442647-21450405	7758	XLOC_001456	-	-	LOC103432579	TSS1572	NC_041789.1:21442647-21450405	-	LOC103432579	protein=protein RNA-directed DNA methylation 3-like	332.339	373.585	409.064	345.533	333.906	256.922	535.022	608.503	505.232
TCONS_00004103	-	-	LOC103411418	TSS1573	NC_041789.1:21471362-21477938	6576	XLOC_001457	-	-	LOC103411418	TSS1573	NC_041789.1:21471362-21477938	-	LOC103411418	protein=protein NUCLEAR FUSION DEFECTIVE 4-like	0	0	0	0	0	0	3.18465	0.953766	4.43186
TCONS_00004105	-	-	LOC103442545	TSS1574	NC_041789.1:21482974-21485926	2952	XLOC_001458	-	-	LOC103442545	TSS1574	NC_041789.1:21482974-21485926	-			249.879	408.829	162.397	60.2065	46.1926	64.8421	401.266	544.601	385.572
TCONS_00004106	=	XM_017334286.2	LOC103442697	TSS1575	NC_041789.1:21496044-21497892	1848	XLOC_001459	-	-	LOC103442697	TSS1575	NC_041789.1:21496044-21497892	-	LOC103442697	protein=protein NUCLEAR FUSION DEFECTIVE 4-like	0	0	0	0	0	0	0	0	0
TCONS_00004107	=	XM_008381347.3	LOC103442544	TSS1576	NC_041789.1:21501095-21505500	3118	XLOC_001460	-	-	LOC103442544	TSS1576	NC_041789.1:21501095-21505500	-	LOC103442544	protein=glycine-rich RNA-binding protein RZ1C-like isoform X1	686.335	810.609	750.535	787.919	659.894	582.355	691.07	765.874	790.644
TCONS_00004111	-	-	LOC108169992	TSS1577	NC_041789.1:21508049-21511815	3766	XLOC_001461	-	-	LOC108169992	TSS1577	NC_041789.1:21508049-21511815	-	LOC108169992	protein=uncharacterized protein ycf45	641.357	514.56	705.767	111.251	104.263	130.908	734.063	791.626	811.916
TCONS_00004114	-	-	LOC103406256	TSS1578	NC_041789.1:21512682-21516275	3593	XLOC_001462	-	-	LOC103406256	TSS1578	NC_041789.1:21512682-21516275	-	LOC103406256	protein=ACT domain-containing protein ACR10-like	77.4626	71.3688	86.0263	73.2948	72.5883	69.7358	72.4509	61.041	62.046
TCONS_00004117	-	-	LOC114824026	TSS1579	NC_041789.1:21555764-21556183	419	XLOC_001463	-	-	LOC114824026	TSS1579	NC_041789.1:21555764-21556183	-			1.66586	0.881096	1.75564	2.61767	3.95936	0	0	0	0
TCONS_00004119	=	XM_008365911.3	LOC103427798	TSS1580	NC_041789.1:21556647-21557615	968	XLOC_001464	-	-	LOC103427798	TSS1580	NC_041789.1:21556647-21557615	-	LOC103427798	protein=LOW QUALITY PROTEIN: U11/U12 small nuclear ribonucleoprotein 31 kDa protein	103.283	92.5151	79.8815	102.089	108.223	106.439	119.425	149.741	97.5009
TCONS_00004120	=	XM_008365652.3	LOC103427557	TSS1581	NC_041789.1:21561667-21566305	3665	XLOC_001465	-	-	LOC103427557	TSS1581	NC_041789.1:21561667-21566305	-	LOC103427557	protein=protein FLOWERING LOCUS D isoform X2	246.548	225.561	274.757	259.15	261.318	276.496	109.871	119.221	129.41
TCONS_00004124	-	-	LOC103417673	TSS1582	NC_041789.1:21588079-21596486	8407	XLOC_001466	-	-	LOC103417673	TSS1582	NC_041789.1:21588079-21596486	-	LOC103417673	protein=kinesin-like protein KIN-UC isoform X2	30.8184	37.8871	34.2349	32.7209	59.3905	66.0655	78.024	67.7174	57.6142
TCONS_00004131	-	-	LOC103428073	TSS1583	NC_041789.1:21603561-21607685	4124	XLOC_001467	-	-	LOC103428073	TSS1583	NC_041789.1:21603561-21607685	-	LOC103428073	protein=glycerol-3-phosphate dehydrogenase SDP6, mitochondrial	270.703	161.241	201.898	409.666	659.894	506.502	409.228	380.553	422.799
TCONS_00004134	-	-	LOC103428346	TSS1584	NC_041789.1:21635188-21638796	3608	XLOC_001468	-	-	LOC103428346	TSS1584	NC_041789.1:21635188-21638796	-	LOC103428346	protein=U-box domain-containing protein 14	938.713	1109.3	955.067	721.169	579.387	685.124	793.775	879.373	858.008
TCONS_00004137	=	XM_008370918.2	LOC103432720	TSS1585	NC_041789.1:21656455-21656893	438	XLOC_001469	-	-	LOC103432720	TSS1585	NC_041789.1:21656455-21656893	-	LOC103432720	protein=SKP1-like protein 1	0	0	0	0	0	0	0	0	0
TCONS_00004138	=	XM_008366674.3	LOC103428534	TSS1586	NC_041789.1:21669542-21672987	1165	XLOC_001470	-	-	LOC103428534	TSS1586	NC_041789.1:21669542-21672987	-	LOC103428534	protein=ras-related protein RABF1 isoform X1	617.202	541.874	611.84	499.975	523.956	568.898	616.231	722.001	534.482
TCONS_00004142	=	XM_008367349.3	LOC103429176	TSS1587	NC_041789.1:21868884-21870452	1568	XLOC_001471	-	-	LOC103429176	TSS1587	NC_041789.1:21868884-21870452	-	LOC103429176	protein=protein WHAT'S THIS FACTOR 9, mitochondrial	9.16224	14.9786	13.1673	24.8679	22.4364	15.9047	15.9233	20.9829	13.2956
TCONS_00004143	=	XM_008367054.3	LOC103428896	TSS1588	NC_041789.1:21872368-21876393	1660	XLOC_001472	-	-	LOC103428896	TSS1588	NC_041789.1:21872368-21876393	-	LOC103428896	protein=OTU domain-containing protein DDB_G0284757	154.092	135.689	227.355	183.237	224.364	209.208	285.027	298.529	241.093
TCONS_00004151	=	XM_029106194.1	LOC114826177	TSS1589	NC_041789.1:21877998-21878937	939	XLOC_001473	-	-	LOC114826177	TSS1589	NC_041789.1:21877998-21878937	-	LOC114826177	protein=uncharacterized protein LOC114826177	0	0	0	0	0	3.67031	0.796164	0.953766	1.77274
TCONS_00004152	-	-	LOC103428813	TSS1590	NC_041789.1:21883742-21887288	3546	XLOC_001474	-	-	LOC103428813	TSS1590	NC_041789.1:21883742-21887288	-	LOC103428813	protein=serine/threonine-protein kinase PCRK1	415.633	494.295	379.218	1039.22	782.634	731.615	1282.62	1233.22	1143.42
TCONS_00004156	-	-	LOC114826578	TSS1591	NC_041789.1:21898589-21899126	537	XLOC_001475	-	-	LOC114826578	TSS1591	NC_041789.1:21898589-21899126	-			0.832931	0	0	0	0	1.22344	0.796164	0	0
TCONS_00004158	=	XM_029100309.1	LOC103417698	TSS1592	NC_041789.1:21952581-21957558	1617	XLOC_001476	-	-	LOC103417698	TSS1592	NC_041789.1:21952581-21957558	-	LOC103417698	protein=ATPase ARSA1-like isoform X2	353.163	203.533	263.346	514.372	597.864	611.718	369.42	275.638	401.526
TCONS_00004163	-	-	LOC103429509	TSS1593	NC_041789.1:21958180-21960512	2332	XLOC_001477	-	-	LOC103429509	TSS1593	NC_041789.1:21958180-21960512	-	LOC103429509	protein=mitochondrial protein import protein ZIM17-like	90.7895	88.1096	64.0808	87.692	105.583	103.992	207.003	178.354	190.57
TCONS_00004165	=	XM_008367771.3	LOC103429602	TSS1594	NC_041789.1:21964718-21966298	1580	XLOC_001478	-	-	LOC103429602	TSS1594	NC_041789.1:21964718-21966298	-	LOC103429602	protein=lysM domain receptor-like kinase 3	204.068	145.381	178.197	242.135	208.526	176.175	340.758	382.46	396.208
TCONS_00004166	=	XM_008368340.3	LOC103430173	TSS1595	NC_041789.1:21971249-21972357	1108	XLOC_001479	-	-	LOC103430173	TSS1595	NC_041789.1:21971249-21972357	-	LOC103430173	protein=probable acetyltransferase NATA1-like	311.516	329.53	226.477	231.664	183.451	215.325	760.336	736.308	660.347
TCONS_00004167	-	-	LOC103429995	TSS1596	NC_041789.1:21978382-21986364	7982	XLOC_001480	-	-	LOC103429995	TSS1596	NC_041789.1:21978382-21986364	-	LOC103429995	protein=probable lysine-specific demethylase ELF6	209.066	265.21	262.468	276.164	211.166	269.156	335.981	286.13	311.116
TCONS_00004170	-	-	LOC103429705	TSS1597	NC_041789.1:21995244-21998794	3550	XLOC_001481	-	-	LOC103429705	TSS1597	NC_041789.1:21995244-21998794	-	LOC103429705	protein=adenosine kinase 2	634.693	470.505	636.419	480.343	530.555	597.037	518.303	543.647	539.8
TCONS_00004173	-	-	LOC108172606	TSS1598	NC_041789.1:22023730-22024946	1216	XLOC_001482	-	-	LOC108172606	TSS1598	NC_041789.1:22023730-22024946	-	LOC108172606	protein=uncharacterized protein LOC108172606	0	0	0	0	0	0	33.4389	25.7517	35.4549
TCONS_00004175	-	-	LOC103430265	TSS1599	NC_041789.1:22032504-22036598	4094	XLOC_001483	-	-	LOC103430265	TSS1599	NC_041789.1:22032504-22036598	-	LOC103430265	protein=phenylalanine ammonia-lyase 1	259.042	261.686	424.864	234.282	167.613	285.061	1314.47	558.907	741.007
TCONS_00004177	-	-	LOC114824072	TSS1600	NC_041789.1:22074338-22075105	767	XLOC_001484	-	-	LOC114824072	TSS1600	NC_041789.1:22074338-22075105	-			0	0	0	0	0	0	0	0	0
TCONS_00004179	-	-	LOC103406264	TSS1601	NC_041789.1:22090731-22092435	1704	XLOC_001485	-	-	LOC103406264	TSS1601	NC_041789.1:22090731-22092435	-			17.4915	21.1463	18.4342	3.92651	6.59894	11.0109	7.16547	11.4452	14.1819
TCONS_00004180	-	-	LOC103406263	TSS1602	NC_041789.1:22093079-22094134	1055	XLOC_001486	-	-	LOC103406263	TSS1602	NC_041789.1:22093079-22094134	-	LOC103406263	protein=uncharacterized protein LOC103406263	115.777	177.1	136.062	146.59	102.943	101.545	179.137	185.031	180.82
TCONS_00004182	-	-	LOC108173507	TSS1603	NC_041789.1:22095678-22097941	2263	XLOC_001487	-	-	LOC108173507	TSS1603	NC_041789.1:22095678-22097941	-	LOC108173507	protein=large ribosomal RNA subunit accumulation protein YCED homolog 1, chloroplastic	135.768	133.046	143.962	183.237	227.003	230.006	179.137	150.695	142.706
TCONS_00004184	-	-	LOC103432828	TSS1604	NC_041789.1:22099506-22103449	3943	XLOC_001488	-	-	LOC103432828	TSS1604	NC_041789.1:22099506-22103449	-			0	0.881096	2.63346	0	0	0	0	0	0
TCONS_00004185	j	XM_008369654.3	LOC103431470	TSS1605	NC_041789.1:22177904-22180431	1559	XLOC_001489	-	-	LOC103431470	TSS1605,TSS1606	NC_041789.1:22177904-22180431	-	LOC103431470	protein=uncharacterized protein LOC103431470	284.029	243.183	280.902	166.222	190.049	170.058	118.628	153.556	113.456
TCONS_00004188	=	XM_029106211.1	LOC114826184	TSS1607	NC_041789.1:22220513-22221008	495	XLOC_001490	-	-	LOC114826184	TSS1607	NC_041789.1:22220513-22221008	-	LOC114826184	protein=circumsporozoite protein-like	0	0	0	0	0	0	0	0	0
TCONS_00004189	-	-	LOC103431866	TSS1608	NC_041789.1:22244971-22250522	5551	XLOC_001491	-	-	LOC103431866	TSS1608	NC_041789.1:22244971-22250522	-	LOC103431866	protein=chorismate synthase, chloroplastic-like	292.359	379.752	290.558	592.903	574.108	528.524	567.665	525.525	529.164
TCONS_00004194	=	XM_029100461.1	LOC103432856	TSS1609	NC_041789.1:22253333-22258868	1677	XLOC_001492	-	-	LOC103432856	TSS1609,TSS1610	NC_041789.1:22253333-22258868	-	LOC103432856	protein=chorismate synthase, chloroplastic-like isoform X1	0	3.52438	0	0	0	0	0	0	0
TCONS_00004198	-	-	LOC103432054	TSS1611	NC_041789.1:22267907-22276621	8714	XLOC_001493	-	-	LOC103432054	TSS1611	NC_041789.1:22267907-22276621	-	LOC103432054	protein=LOW QUALITY PROTEIN: aminodeoxychorismate synthase, chloroplastic	761.299	595.621	702.255	676.668	729.843	614.165	406.043	321.419	395.322
TCONS_00004202	-	-	LOC108173512	TSS1612	NC_041789.1:22289818-22312831	2313	XLOC_001494	-	-	LOC108173512	TSS1612	NC_041789.1:22289818-22312831	-			36.0652	60.8841	27.3936	10.7394	5.33072	8.04245	3.92884e-06	1.76287	9.25972e-06
TCONS_00004204	-	-	LOC114824087	TSS1613	NC_041789.1:22289818-22312831	1440	XLOC_001495	-	-	LOC114824087	TSS1613	NC_041789.1:22289818-22312831	-			0	0	0	0.000514737	0	1.43314	1.49384	4.82647	0
TCONS_00004206	=	NR_120874.1	MIR160E	TSS1614	NC_041789.1:22316852-22316940	88	XLOC_001496	-	-	MIR160E	TSS1614	NC_041789.1:22316852-22316940	-			0	0	0	0	0	0	0	0	0
TCONS_00004207	-	-	LOC103432345	TSS1615	NC_041789.1:22327590-22329248	1658	XLOC_001497	-	-	LOC103432345	TSS1615	NC_041789.1:22327590-22329248	-	LOC103432345	protein=uncharacterized protein LOC103432345	1.66586	1.76219	3.51128	1.30884	0	0	0	0	0
TCONS_00004209	-	-	LOC103432354	TSS1616	NC_041789.1:22337342-22340480	3138	XLOC_001498	-	-	LOC103432354	TSS1616	NC_041789.1:22337342-22340480	-	LOC103432354	protein=zinc finger CCCH domain-containing protein 40-like	696.33	722.499	665.387	519.608	592.585	482.034	1037.4	1018.62	1034.4
TCONS_00004212	-	-	LOC103432365	TSS1617	NC_041789.1:22343941-22346521	2580	XLOC_001499	-	-	LOC103432365	TSS1617	NC_041789.1:22343941-22346521	-	LOC103432365	protein=L-idonate 5-dehydrogenase-like	7477.22	7620.6	7320.13	17925.8	20215.2	18521.6	9628.01	9428.93	8744.94
TCONS_00004215	=	XM_008370581.3	LOC103432391	TSS1618	NC_041789.1:22370682-22373293	1049	XLOC_001500	-	-	LOC103432391	TSS1618	NC_041789.1:22370682-22373293	-	LOC103432391	protein=probable ubiquitin-conjugating enzyme E2 C	110.78	141.856	107.094	136.119	187.41	166.387	200.633	201.245	221.593
TCONS_00004220	=	XM_008370585.3	LOC103432399	TSS1619	NC_041789.1:22375401-22377763	1222	XLOC_001501	-	-	LOC103432399	TSS1619	NC_041789.1:22375401-22377763	-	LOC103432399	protein=tetraspanin-6-like isoform X1	4.99759	17.6219	9.65601	2.61767	5.27915	0	0.796164	0	1.77274
TCONS_00004223	-	-	LOC103432412	TSS1620	NC_041789.1:22379954-22385412	5458	XLOC_001502	-	-	LOC103432412	TSS1620	NC_041789.1:22379954-22385412	-	LOC103432412	protein=serine carboxypeptidase-like 27	128.271	179.744	117.628	58.8976	65.9894	62.3952	89.1703	83.9314	63.8188
TCONS_00004227	-	-	LOC103432448	TSS1621	NC_041789.1:22417175-22419626	2451	XLOC_001503	-	-	LOC103432448	TSS1621	NC_041789.1:22417175-22419626	-	LOC103432448	protein=uncharacterized protein LOC103432448	357.327	236.134	266.857	566.726	609.742	608.048	752.375	1020.53	866.872
TCONS_00004230	-	-	LOC103432901	TSS1622	NC_041789.1:22421504-22424593	3089	XLOC_001504	-	-	LOC103432901	TSS1622	NC_041789.1:22421504-22424593	-	LOC103432901	protein=general transcription factor IIF subunit 2	0	0	0	0	1.31979	0	0	0.953766	0
TCONS_00004232	=	XM_029100523.1	LOC103432421	TSS1623	NC_041789.1:22425148-22430723	1791	XLOC_001505	-	-	LOC103432421	TSS1623	NC_041789.1:22425148-22430723	-	LOC103432421	protein=alpha-taxilin-like	269.037	281.07	250.178	192.399	191.369	173.728	386.936	319.512	411.276
TCONS_00004237	j	XM_029100534.1	LOC103426373	TSS1624	NC_041789.1:22433640-22442338	3386	XLOC_001506	-	-	LOC103426373	TSS1624,TSS1625	NC_041789.1:22433640-22442338	-	LOC103426373	protein=E3 SUMO-protein ligase SIZ1-like isoform X1	1560.08	1879.38	1605.53	1367.73	1226.08	1369.02	692.662	941.367	912.076
TCONS_00004246	-	-	LOC103426357	TSS1626	NC_041789.1:22443193-22446645	3452	XLOC_001507	-	-	LOC103426357	TSS1626	NC_041789.1:22443193-22446645	-	LOC103426357	protein=transcription factor GTE1	247.38	234.372	293.192	140.045	124.06	130.908	249.995	222.228	215.388
TCONS_00004250	=	unassigned_transcript_11	TRNAP-AGG	TSS1627	NC_041789.1:22482969-22483041	72	XLOC_001508	-	-	TRNAP-AGG	TSS1627	NC_041789.1:22482969-22483041	-			0	0	0	0	0	0	0	0	0
TCONS_00004251	-	-	LOC114826583	TSS1628	NC_041789.1:22498830-22499105	275	XLOC_001509	-	-	LOC114826583	TSS1628	NC_041789.1:22498830-22499105	-			0	0	0	0	1.31979	0	0	0.953766	0
TCONS_00004253	-	-	LOC114826188	TSS1629	NC_041789.1:22668791-22669977	1186	XLOC_001510	-	-	LOC114826188	TSS1629	NC_041789.1:22668791-22669977	-			0	0	0	0	0	0	0	0	0
TCONS_00004254	-	-	LOC103432529	TSS1630	NC_041789.1:22700804-22706171	5367	XLOC_001511	-	-	LOC103432529	TSS1630	NC_041789.1:22700804-22706171	-	LOC103432529	protein=uncharacterized protein LOC103432529	544.737	590.334	584.627	488.196	364.261	412.298	344.739	363.385	397.981
TCONS_00004257	=	XM_029100552.1	LOC103406285	TSS1631	NC_041789.1:22707995-22710746	1234	XLOC_001512	-	-	LOC103406285	TSS1631	NC_041789.1:22707995-22710746	-	LOC103406285	protein=probable RNA-binding protein ARP1 isoform X1	34.9831	4.40548	30.7237	0	0	0	2.38849	0	2.65912
TCONS_00004261	-	-	LOC103406270	TSS1632	NC_041789.1:22719214-22722416	3202	XLOC_001513	-	-	LOC103406270	TSS1632	NC_041789.1:22719214-22722416	-	LOC103406270	protein=nuclear transcription factor Y subunit B-1-like	1612.55	1898.76	2099.74	663.58	864.461	790.34	888.519	664.775	702.006
TCONS_00004264	-	-	LOC103432563	TSS1633	NC_041789.1:22723788-22735682	11894	XLOC_001514	-	-	LOC103432563	TSS1633	NC_041789.1:22723788-22735682	-	LOC103432563	protein=uncharacterized protein LOC103432563	604.708	711.926	682.065	475.107	438.17	441.66	574.83	495.959	484.845
TCONS_00004268	-	-	LOC103432554	TSS1634	NC_041789.1:22742709-22745704	2995	XLOC_001515	-	-	LOC103432554	TSS1634	NC_041789.1:22742709-22745704	-	LOC103432554	protein=protein NRT1/ PTR FAMILY 2.7-like	0	0	0	0	0	0	0	0	0
TCONS_00004272	=	XM_029100585.1	LOC103433006	TSS1635	NC_041789.1:22748302-22757165	2267	XLOC_001516	-	-	LOC103433006	TSS1635,TSS1636	NC_041789.1:22748302-22757165	-	LOC103433006	protein=uncharacterized protein LOC103433006 isoform X3	84.126	109.256	82.515	10.4707	18.477	26.9156	22.2926	22.8904	25.7048
TCONS_00004282	-	-	LOC103417708	TSS1637	NC_041789.1:22779725-22782370	2645	XLOC_001517	-	-	LOC103417708	TSS1637	NC_041789.1:22779725-22782370	-	LOC103417708	protein=uncharacterized protein LOC103417708	249.046	319.838	203.654	124.339	106.903	137.025	248.403	277.546	268.571
TCONS_00004285	-	-	LOC103417709	TSS1638	NC_041789.1:22786810-22790611	3801	XLOC_001518	-	-	LOC103417709	TSS1638	NC_041789.1:22786810-22790611	-	LOC103417709	protein=ethylene-responsive transcription factor RAP2-7-like	0	0	0	0	0	0	95.5396	61.041	52.2959
TCONS_00004288	-	-	LOC103433074	TSS1639	NC_041789.1:22817444-22829862	12418	XLOC_001519	-	-	LOC103433074	TSS1639,TSS1640	NC_041789.1:22817444-22829862	-	LOC103433074	protein=regulator of nonsense transcripts UPF2-like	1458.46	1438.83	1593.24	1506.47	1352.78	1369.02	1381.34	1240.85	1626.49
TCONS_00004301	-	-	LOC103433097	TSS1641	NC_041789.1:22900200-22904973	4773	XLOC_001520	-	-	LOC103433097	TSS1641	NC_041789.1:22900200-22904973	-	LOC103433097	protein=zinc finger CCCH domain-containing protein 11-like	619.701	590.334	522.302	590.285	576.747	546.876	471.329	497.866	494.595
TCONS_00004304	-	-	LOC103433188	TSS1642	NC_041789.1:22913048-22915403	2355	XLOC_001521	-	-	LOC103433188	TSS1642	NC_041789.1:22913048-22915403	-	LOC103433188	protein=leucine aminopeptidase-like	696.33	718.093	734.735	1019.58	939.689	976.302	512.729	489.282	434.322
TCONS_00004306	-	-	LOC114824200	TSS1643	NC_041789.1:22916416-22917818	1402	XLOC_001522	-	-	LOC114824200	TSS1643	NC_041789.1:22916416-22917818	-			0.832931	0	0	0	0	0	0.796164	0	0
TCONS_00004308	-	-	LOC114824202	TSS1644	NC_041789.1:22921478-22922143	665	XLOC_001523	-	-	LOC114824202	TSS1644	NC_041789.1:22921478-22922143	-			0	0	0	0	0	0	0	0	0
TCONS_00004310	-	-	LOC103433303	TSS1645	NC_041789.1:22933743-22936206	2463	XLOC_001524	-	-	LOC103433303	TSS1645	NC_041789.1:22933743-22936206	-	LOC103433303	protein=leucine aminopeptidase-like	618.035	670.514	643.441	918.803	890.857	797.68	628.969	552.231	548.664
TCONS_00004312	-	-	LOC114824219	TSS1646	NC_041789.1:22944308-22949669	651	XLOC_001525	-	-	LOC114824219	TSS1646	NC_041789.1:22944308-22949669	-			0	1.76219	3.51128	0	0	0	3.18465	1.90753	3.54549
TCONS_00004314	-	-	LOC103406289	TSS1647	NC_041789.1:22952576-22957173	4597	XLOC_001526	-	-	LOC103406289	TSS1647	NC_041789.1:22952576-22957173	-	LOC103406289	protein=elongator complex protein 6-like isoform X1	52.4746	56.3902	49.1579	58.8976	54.1113	34.2562	78.8202	96.3304	108.137
TCONS_00004318	-	-	LOC103433130	TSS1648	NC_041789.1:22962927-22970200	7273	XLOC_001527	-	-	LOC103433130	TSS1648	NC_041789.1:22962927-22970200	-	LOC103433130	protein=EVI5-like protein	613.037	605.313	761.069	590.285	600.503	664.326	611.454	696.249	574.369
TCONS_00004321	-	-	LOC103433281	TSS1649	NC_041789.1:22981668-22984413	2745	XLOC_001528	-	-	LOC103433281	TSS1649	NC_041789.1:22981668-22984413	-	LOC103433281	protein=protein IN2-1 homolog B-like	417.298	384.158	451.199	486.887	552.991	559.11	593.938	538.878	593.869
TCONS_00004324	=	XM_008371524.3	LOC103433263	TSS1650	NC_041789.1:22985334-22988946	1869	XLOC_001529	-	-	LOC103433263	TSS1650	NC_041789.1:22985334-22988946	-	LOC103433263	protein=probable protein phosphatase 2C 38 isoform X1	125.773	103.088	112.361	192.399	182.131	174.951	296.969	310.928	333.276
TCONS_00004329	=	XR_003772478.1	LOC103417714	TSS1651	NC_041789.1:23001948-23004701	1315	XLOC_001530	-	-	LOC103417714	TSS1651	NC_041789.1:23001948-23004701	-			93.2883	110.137	109.727	44.5004	52.7915	44.0437	6.36931	4.76883	3.54549
TCONS_00004336	-	-	LOC114824305	TSS1652	NC_041789.1:23009400-23014592	1238	XLOC_001531	-	-	LOC114824305	TSS1652	NC_041789.1:23009400-23014592	-	LOC114824305	protein=uncharacterized protein LOC114824305	60.804	59.9145	81.6372	18.3237	39.5936	29.3625	0.796164	4.76883	4.43186
TCONS_00004339	j	XR_003772458.1	LOC103433205	TSS1653	NC_041789.1:23029358-23040813	4067	XLOC_001532	-	-	LOC103433205	TSS1653	NC_041789.1:23029358-23040813	-	LOC103433205	protein=uncharacterized protein LOC103433205 isoform X2	19.1574	29.0762	28.0902	9.16185	7.91873	6.11718	7.16547	7.63013	7.09097
TCONS_00004359	-	-	LOC114826192	TSS1654	NC_041789.1:23045916-23047330	1414	XLOC_001533	-	-	LOC114826192	TSS1654	NC_041789.1:23045916-23047330	-	LOC114826192	protein=uncharacterized protein LOC114826192	4.99759	2.64329	4.3891	0	0	0	4.77698	1.90753	0.886372
TCONS_00004361	=	XR_003772439.1	LOC103406296	TSS1655	NC_041789.1:23052587-23065718	9605	XLOC_001534	-	-	LOC103406296	TSS1655	NC_041789.1:23052587-23065718	-	LOC103406296	protein=ribosomal lysine N-methyltransferase 4-like isoform X1	364.824	414.996	380.096	212.031	228.323	163.94	20.7003	33.3818	25.7048
TCONS_00004378	-	-	LOC103417729	TSS1656	NC_041789.1:23110286-23114530	4244	XLOC_001535	-	-	LOC103417729	TSS1656	NC_041789.1:23110286-23114530	-			72.465	100.445	67.5921	23.559	35.6343	26.9156	7.96164	15.2603	15.0683
TCONS_00004379	-	-	LOC108171375	TSS1657	NC_041789.1:23150479-23151573	1094	XLOC_001536	-	-	LOC108171375	TSS1657	NC_041789.1:23150479-23151573	-			9.99517	2.64329	4.3891	7.85302	6.59894	3.67031	2.38849	4.76883	0
TCONS_00004381	=	XM_008371905.3	LOC103433635	TSS1658	NC_041789.1:23185744-23188254	2510	XLOC_001537	-	-	LOC103433635	TSS1658	NC_041789.1:23185744-23188254	-	LOC103433635	protein=ABC transporter G family member 6-like	10.8281	8.81096	12.2895	5.23534	2.63958	11.0109	12.7386	40.0582	21.2729
TCONS_00004382	-	-	LOC103433644	TSS1659	NC_041789.1:23192451-23196847	4396	XLOC_001538	-	-	LOC103433644	TSS1659	NC_041789.1:23192451-23196847	-	LOC103433644	protein=protein RDM16	717.154	770.078	747.902	651.8	650.655	661.879	1187.88	1134.03	1267.51
TCONS_00004385	-	-	LOC103433817	TSS1660	NC_041789.1:23215406-23216497	1091	XLOC_001539	-	-	LOC103433817	TSS1660	NC_041789.1:23215406-23216497	-	LOC103433817	protein=probable LRR receptor-like serine/threonine-protein kinase At1g05700	0	0	0	0	0	0	0	0	0
TCONS_00004387	j	XR_003772518.1	LOC103433655	TSS1661	NC_041789.1:23218458-23263372	44833	XLOC_001540	-	-	LOC103433655,LOC103448975	TSS1661,TSS1662	NC_041789.1:23218458-23263372	-			73.2979	72.2499	100.071	539.24	612.382	475.917	3920.31	2963.35	4295.36
TCONS_00004390	-	-	LOC103421113	TSS1663	NC_041789.1:23272561-23274142	1581	XLOC_001541	-	-	LOC103421113	TSS1663	NC_041789.1:23272561-23274142	-	LOC103421113	protein=chalcone--flavonone isomerase	173.25	230.847	233.5	803.625	853.903	823.372	4433.04	3023.44	4829.84
TCONS_00004393	-	-	LOC103417727	TSS1664	NC_041789.1:23349290-23350774	1484	XLOC_001542	-	-	LOC103417727	TSS1664	NC_041789.1:23349290-23350774	-	LOC103417727	protein=cilia- and flagella-associated protein 298-B-like	48.31	62.5578	43.0131	51.0446	23.7562	20.7984	84.3933	77.2551	76.228
TCONS_00004395	-	-	LOC103433710	TSS1665	NC_041789.1:23357462-23361278	3816	XLOC_001543	-	-	LOC103433710	TSS1665	NC_041789.1:23357462-23361278	-	LOC103433710	protein=ankyrin repeat-containing protein ITN1	2154.79	1936.65	2024.25	3159.53	3034.19	2791.88	2971.28	3146.48	2339.13
TCONS_00004397	=	XR_003775848.1	LOC114826838	TSS1666	NC_041789.1:23364541-23364658	117	XLOC_001544	-	-	LOC114826838	TSS1666	NC_041789.1:23364541-23364658	-			0	0	0	0	0	0	0	0	0
TCONS_00004398	=	XR_003775851.1	LOC114826841	TSS1667	NC_041789.1:23366548-23366665	117	XLOC_001545	-	-	LOC114826841	TSS1667	NC_041789.1:23366548-23366665	-			0	0	0	0	0	0	0	0	0
TCONS_00004399	=	XR_003775850.1	LOC114826840	TSS1668	NC_041789.1:23369640-23369759	119	XLOC_001546	-	-	LOC114826840	TSS1668	NC_041789.1:23369640-23369759	-			0	0	0	0	0	0	0	0	0
TCONS_00004400	=	XR_003775840.1	LOC114826832	TSS1669	NC_041789.1:23371933-23372051	118	XLOC_001547	-	-	LOC114826832	TSS1669	NC_041789.1:23371933-23372051	-			0	0	0	0	0	0	0	0	0
TCONS_00004401	=	XR_003775843.1	LOC114826834	TSS1670	NC_041789.1:23377606-23377724	118	XLOC_001548	-	-	LOC114826834	TSS1670	NC_041789.1:23377606-23377724	-			0	0	0	0	0	0	0	0	0
TCONS_00004402	-	-	LOC103433434	TSS1671	NC_041789.1:23379765-23381520	1755	XLOC_001549	-	-	LOC103433434	TSS1671	NC_041789.1:23379765-23381520	-			0	0	0	0	0	0	0	0	0
TCONS_00004403	=	XM_008371711.3	LOC103433444	TSS1672	NC_041789.1:23394841-23396455	1614	XLOC_001550	-	-	LOC103433444	TSS1672	NC_041789.1:23394841-23396455	-	LOC103433444	protein=3-ketoacyl-CoA synthase 19-like	0	0	0	0	0	0	0	0	0
TCONS_00004404	-	-	LOC103406298	TSS1673	NC_041789.1:23402055-23403235	1180	XLOC_001551	-	-	LOC103406298	TSS1673	NC_041789.1:23402055-23403235	-	LOC103406298	protein=60S ribosomal protein L35-like	766.296	786.819	632.908	1290.51	980.602	935.928	1456.18	1911.35	1224.08
TCONS_00004407	-	-	LOC103433519	TSS1674	NC_041789.1:23414907-23419812	4905	XLOC_001552	-	-	LOC103433519	TSS1674	NC_041789.1:23414907-23419812	-	LOC103433519	protein=spliceosome-associated protein 130 A	571.391	691.661	604.817	505.211	471.164	534.641	760.336	716.279	857.121
TCONS_00004410	-	-	LOC108169228	TSS1675	NC_041789.1:23423210-23424119	909	XLOC_001553	-	-	LOC108169228	TSS1675	NC_041789.1:23423210-23424119	-			0	0	0	0	0	0	0	0	0
TCONS_00004411	-	-	LOC103433524	TSS1676	NC_041789.1:23424771-23425907	1136	XLOC_001554	-	-	LOC103433524	TSS1676	NC_041789.1:23424771-23425907	-	LOC103433524	protein=uncharacterized protein LOC103433524	0	0	0	0	0	0	0	0	0
TCONS_00004414	=	XM_008371801.1	LOC103433534	TSS1677	NC_041789.1:23426064-23427267	1203	XLOC_001555	-	-	LOC103433534	TSS1677	NC_041789.1:23426064-23427267	-	LOC103433534	protein=uncharacterized protein LOC103433534	0	0	1.75564	0	0	0	0	0	0
TCONS_00004415	-	-	LOC103426379	TSS1678	NC_041789.1:23450826-23452317	1491	XLOC_001556	-	-	LOC103426379	TSS1678	NC_041789.1:23450826-23452317	-	LOC103426379	protein=uncharacterized protein LOC103426379	435.623	118.067	113.239	11.7795	11.8781	19.575	0	0	0
TCONS_00004418	=	XR_003775837.1	LOC114826826	TSS1679	NC_041789.1:23461160-23461314	154	XLOC_001557	-	-	LOC114826826	TSS1679	NC_041789.1:23461160-23461314	-			0	0	0	0	0	0	0	0	0
TCONS_00004419	=	XM_029100887.1	LOC103433471	TSS1680	NC_041789.1:23466506-23470356	1386	XLOC_001558	-	-	LOC103433471	TSS1680,TSS1681	NC_041789.1:23466506-23470356	-	LOC103433471	protein=metal tolerance protein 11 isoform X1	78.2955	48.4603	104.46	112.56	116.141	96.6514	152.067	216.505	134.728
TCONS_00004424	=	XM_008364494.1	LOC103426402	TSS1682	NC_041789.1:23540455-23540860	405	XLOC_001559	-	-	LOC103426402	TSS1682	NC_041789.1:23540455-23540860	-	LOC103426402	protein=caffeic acid 3-O-methyltransferase-like	1.66586	1.76219	2.63346	0	0	0	0	0.953766	0
TCONS_00004425	-	-	LOC103434480	TSS1683	NC_041789.1:23559340-23561709	2369	XLOC_001560	-	-	LOC103434480	TSS1683	NC_041789.1:23559340-23561709	-	LOC103434480	protein=psbP-like protein 1, chloroplastic	23.3221	22.0274	53.547	6.54418	13.1979	7.34061	0	5.7226	1.77274
TCONS_00004428	-	-	LOC103434505	TSS1684	NC_041789.1:23573853-23576072	2219	XLOC_001561	-	-	LOC103434505	TSS1684	NC_041789.1:23573853-23576072	-	LOC103434505	protein=photosynthetic NDH subunit of lumenal location 1, chloroplastic-like	8.32931	7.04877	9.65601	0	5.27915	3.67031	0.796164	0	0.886372
TCONS_00004431	-	-	LOC103406377	TSS1685	NC_041789.1:23592249-23594189	1940	XLOC_001562	-	-	LOC103406377	TSS1685	NC_041789.1:23592249-23594189	-	LOC103406377	protein=F-box protein At2g39490-like	14.9928	8.81096	8.77819	20.9414	13.1979	11.0109	1364.62	855.528	1348.17
TCONS_00004434	-	-	LOC103434450	TSS1686	NC_041789.1:23624297-23626482	2185	XLOC_001563	-	-	LOC103434450	TSS1686	NC_041789.1:23624297-23626482	-	LOC103434450	protein=actin-depolymerizing factor 1	341.502	263.448	299.336	479.034	513.397	477.14	422.763	308.067	351.89
TCONS_00004437	-	-	LOC108173567	TSS1687	NC_041789.1:23629538-23631057	1519	XLOC_001564	-	-	LOC108173567	TSS1687	NC_041789.1:23629538-23631057	-			0	0	0	0	0	0	0	0	0
TCONS_00004438	=	XM_029100964.1	LOC103434421	TSS1688	NC_041789.1:23631253-23634520	1180	XLOC_001565	-	-	LOC103434421	TSS1688,TSS1689	NC_041789.1:23631253-23634520	-	LOC103434421	protein=transcription factor bHLH113-like isoform X3	23.3221	44.9359	25.4568	5.23534	3.95936	7.34061	38.2159	93.4691	35.4549
TCONS_00004446	-	-	LOC103406332	TSS1690	NC_041789.1:23690240-23695479	5239	XLOC_001566	-	-	LOC103406332	TSS1690	NC_041789.1:23690240-23695479	-			772.96	704.877	733.857	973.774	1022.84	933.481	991.224	1003.36	904.986
TCONS_00004447	-	-	LOC103417740	TSS1691	NC_041789.1:23740426-23741241	815	XLOC_001567	-	-	LOC103417740	TSS1691	NC_041789.1:23740426-23741241	-	LOC103417740	protein=uncharacterized protein LOC103417740	12.494	22.0274	4.3891	11.7795	1.31979	13.4578	20.7003	18.1216	12.4092
TCONS_00004449	-	-	LOC114824349	TSS1692	NC_041789.1:23745248-23750690	5442	XLOC_001568	-	-	LOC114824349	TSS1692	NC_041789.1:23745248-23750690	-	LOC114824349	protein=LOW QUALITY PROTEIN: elongator complex protein 1-like	277.366	311.908	249.301	274.856	286.394	271.603	482.475	411.073	509.664
TCONS_00004452	-	-	LOC103422057	TSS1693	NC_041789.1:23753035-23754168	1133	XLOC_001569	-	-	LOC103422057	TSS1693	NC_041789.1:23753035-23754168	-	LOC103422057	protein=probable WRKY transcription factor 24	0	0	0	0	0	0	0	0	0
TCONS_00004454	-	-	LOC103434309	TSS1694	NC_041789.1:23758884-23771059	12175	XLOC_001570	-	-	LOC103434309	TSS1694	NC_041789.1:23758884-23771059	-	LOC103434309	protein=uncharacterized protein LOC103434309	978.694	1126.04	886.597	575.888	778.675	652.091	642.504	608.503	676.302
TCONS_00004457	=	XM_029101020.1	LOC103435861	TSS1695	NC_041789.1:23781782-23782866	1084	XLOC_001571	-	-	LOC103435861	TSS1695	NC_041789.1:23781782-23782866	-	LOC103435861	protein=enoyl-CoA delta isomerase 1, peroxisomal-like	131.603	111.899	112.361	331.135	327.307	217.772	206.206	180.262	206.525
TCONS_00004458	=	XM_008345326.3	LOC103406329	TSS1696	NC_041789.1:23783608-23784632	1024	XLOC_001572	-	-	LOC103406329	TSS1696	NC_041789.1:23783608-23784632	-	LOC103406329	protein=enoyl-CoA delta isomerase 1, peroxisomal-like	160.756	150.667	146.596	325.9	302.231	255.698	265.122	297.575	255.275
TCONS_00004459	=	XM_017324435.2	LOC103406328	TSS1697	NC_041789.1:23785336-23802702	1135	XLOC_001573	-	-	LOC103406326,LOC103406327,LOC103406328	TSS1697,TSS1698,TSS1699	NC_041789.1:23785336-23802702	-			483.1	461.694	607.451	560.182	431.571	544.429	928.327	805.933	876.622
TCONS_00004468	=	XM_008372628.3	LOC103434290	TSS1700	NC_041789.1:23825230-23827672	2442	XLOC_001574	-	-	LOC103434290	TSS1700	NC_041789.1:23825230-23827672	-	LOC103434290	protein=ankyrin repeat protein SKIP35-like	14.1598	5.28658	6.14473	3.92651	3.95936	1.22344	16.7194	12.399	11.5228
TCONS_00004469	=	XM_029101053.1	LOC103417739	TSS1701	NC_041789.1:23836468-23840107	1421	XLOC_001575	-	-	LOC103417739	TSS1701,TSS1702	NC_041789.1:23836468-23840107	-	LOC103417739	protein=UDP-glucuronic acid decarboxylase 5	371.487	317.195	399.408	132.192	282.435	230.006	160.825	171.678	93.069
TCONS_00004476	-	-	LOC103434239	TSS1703	NC_041789.1:23846517-23848325	1808	XLOC_001576	-	-	LOC103434239	TSS1703	NC_041789.1:23846517-23848325	-	LOC103434239	protein=CASP-like protein 4C2	24.155	33.4817	41.2575	2.61767	1.31979	1.22344	1.59233	0	0
TCONS_00004479	-	-	LOC103406372	TSS1704	NC_041789.1:23850508-23856214	3950	XLOC_001577	-	-	LOC103406372	TSS1704	NC_041789.1:23850508-23856214	-	LOC103406372	protein=ubiquitin-conjugating enzyme E2 7-like isoform X1	73.2979	86.3474	67.5921	134.81	146.496	117.45	839.953	743.938	887.258
TCONS_00004486	-	-	LOC103434203	TSS1705	NC_041789.1:23860999-23863733	2734	XLOC_001578	-	-	LOC103434203	TSS1705	NC_041789.1:23860999-23863733	-	LOC103434203	protein=uncharacterized protein LOC103434203	409.802	444.072	365.173	743.419	584.666	634.963	645.689	715.325	612.483
TCONS_00004488	-	-	LOC103434183	TSS1706	NC_041789.1:23876513-23879669	3156	XLOC_001579	-	-	LOC103434183	TSS1706	NC_041789.1:23876513-23879669	-	LOC103434183	protein=geranylgeranyl transferase type-1 subunit beta-like	472.272	442.31	439.787	375.636	348.424	332.775	209.391	228.904	245.525
TCONS_00004491	-	-	LOC103434172	TSS1707	NC_041789.1:23884441-23887367	2926	XLOC_001580	-	-	LOC103434172	TSS1707	NC_041789.1:23884441-23887367	-	LOC103434172	protein=heat shock cognate 70 kDa protein 2	3610.76	1910.22	5208.1	10075.4	9394.25	9825.41	3671.91	2788.81	4763.36
TCONS_00004493	-	-	LOC103432966	TSS1708	NC_041789.1:24187743-24189118	1375	XLOC_001581	-	-	LOC103432966	TSS1708	NC_041789.1:24187743-24189118	-			25.8209	17.6219	27.2124	11.7795	9.23851	7.34061	11.1463	3.81507	15.9547
TCONS_00004494	-	-	LOC103426359	TSS1709	NC_041789.1:24207916-24215225	7309	XLOC_001582	-	-	LOC103426359	TSS1709	NC_041789.1:24207916-24215225	-	LOC103426359	protein=low temperature-induced protein lt101.2	79.9614	82.823	86.9041	128.266	188.73	167.611	66.8777	93.4691	97.5009
[truncated: 42,605 more rows]

## Sheet: S3
Table S3. The 1503 genes significantly downregulated in Ype in the comparison of Ype vs Rpe.
[truncated: 1,504 more rows]

## Sheet: S4
Table S4. The 1692 genes significantly upregulated in Ype in the comparison of Ype vs Rpe.
[truncated: 1,693 more rows]

[truncated: 43 more sheets: S5, S6, S7, S8, S9, S10, S11, S12, S13, S14, S15, S16, S17, S18, S19, S20, S21, S22, S23, S24 …]
